# Supplementary material for: Trends in summer presence of fin whales in the Western Mediterranean Sea Region: new insights from a long-term monitoring program
Source: PeerJ. 2020 Dec 14;8:e10544. doi: 10.7717/peerj.10544 (PMC7745674; doi:10.7717/peerj.10544)
Supplement: Supplemental Information 1 — Data from each transect analyzed in this work. For each transect we report the code, the distance monitored in km, the transect group, the name of the ferry used and the height of observation deck. Date of monitoring is the first 8 digits of the code of the transect (yyyymmdd). [file peerj-08-10544-s001.xlsx]

## Sheet: Effort_data
group	Length_km	Transect_g	ferry_info	ferry_deck	Selected	sea state	Speed kn
20170822135	222.9	TAJ	Cosica Serena Seconda	12	*	1.5	23.1
20180806132	160.03	SC	Cosica Victoria	12	*	1	17.32
20150911231	136.95	SC	Sardinia Regina	12	*	1	17.29
20150904232	137.61	SC	Cosica Victoria	12	*	2-3	17.45
20150828232	129.66	SC	Cosica Victoria	12	*	0-2	17.82
20150821132	163.51	SC	Cosica Victoria	12	*	0-1	17.33
20150814232	147.91	SC	Cosica Victoria	12	*	1-2	17.69
20150807132	160.66	SC	Cosica Victoria	12	*	1-2	17.72
20150731132	154.8	SC	Cosica Victoria	12	*	2-3	16.97
20150724132	161.07	SC	Cosica Victoria	12	*	1-2	16.81
20150717132	162.81	SC	Cosica Victoria	12	*	0-2	16.86
20150710132	159.52	SC	Cosica Victoria	12	*	3-4	16.53
20150703132	159.84	SC	Cosica Victoria	12	*	0-2	17.18
20140912131	86.38	SC	Sardinia Regina	12	*	3-4	17.73
20140905232	121.46	SC	Cosica Victoria	12	*	1-3	16.21
20140829132	169.68	SC	Cosica Victoria	12	*	2-3	17.36
20140822232	95.57	SC	Cosica Victoria	12	*	3	17.91
20140808132	119.15	SC	Cosica Victoria	12	*	1-3	17.72
20140725132	172.82	SC	Cosica Victoria	12	*	0-2	17.36
20140718232	172.9	SC	Cosica Victoria	12	*	1-3	17.19
20130823131	169.29	SC	Sardinia Regina	12	*	1-3	17.21
20130816231	140.55	SC	Sardinia Regina	12	*	2-4	17.7
20130809231	152.21	SC	Sardinia Regina	12	*	2-3	17.57
20130802131	176.37	SC	Sardinia Regina	12	*	1-2	18.05
20130722232	162.85	SC	Cosica Victoria	12	*	2-3	17.6
20130715132	178.01	SC	Cosica Victoria	12	*	1-2	17.1
20130708232	165.66	SC	Cosica Victoria	12	*	1-3	17.71
20130619231	161.16	SC	Sardinia Regina	12	*	2-4	17.77
20180917231	117.56	SB	Sardinia Regina	12	*	1-2	18.21
20180831132	111.81	SB	Cosica Victoria	12	*	3-4	16.95
20180822132	141.66	SB	Cosica Victoria	12	*	1	17.48
20180816132	176.86	SB	Cosica Victoria	12	*	1	17.38
20180726132	189.32	SB	Cosica Victoria	12	*	1-2	16.93
20180710132	153.59	SB	Cosica Victoria	12	*	2	17.54
20180705232	172.6	SB	Cosica Victoria	12	*	1-3	17.78
20180625132	180.53	SB	Cosica Victoria	12	*	1-3	16.91
20180611132	183.66	SB	Cosica Victoria	12	*	1-3	18.35
20170930132	169.67	SB	Cosica Victoria	12	*	1-2	17.52
20170919131	174.55	SB	Sardinia Regina	12	*	2	17.4
20170907231	128.74	SB	Sardinia Regina	12	*	1-2	17.39
20170823132	160.83	SB	Cosica Victoria	12	*	0-1	16.15
20170814132	148.57	SB	Cosica Victoria	12	*	0-1	17.36
20170807231	119.8	SB	Sardinia Regina	12	*	1-3	17.57
20170729232	115.37	SB	Cosica Victoria	12	*	1	17.5
20170720131	122.68	SB	Sardinia Regina	12	*	2-3	18.37
20170609232	172.49	SB	Cosica Victoria	12	*	0-1	17.89
20160922132	105.6	SB	Cosica Victoria	12	*	2-4	16.99
20160916131	151.96	SB	Sardinia Regina	12	*	2	17.54
20160910231	129.01	SB	Sardinia Regina	12	*	2	17.9
20150927232	103.95	SB	Cosica Victoria	12	*	2-4	17.44
20150909231	132.17	SB	Sardinia Regina	12	*	1-3	17.85
20150826131	83.07	SB	Sardinia Regina	12	*	1-2	17.75
20150812131	172.17	SB	Sardinia Regina	12	*	1-2	17.67
20150808131	170.04	SB	Sardinia Regina	12	*	0-2	17.2
20150725131	96.84	SB	Sardinia Regina	12	*	2-4	17.23
20150718231	167.46	SB	Sardinia Regina	12	*	0-1	17.92
20150711131	158.61	SB	Sardinia Regina	12	*	1-3	17.77
20150628132	171.39	SB	Cosica Victoria	12	*	0-1	18.08
20150621132	167.41	SB	Cosica Victoria	12	*	1-2	17.62
20140928232	90.71	SB	Cosica Victoria	12	*	2-3	16.68
20140921132	120.48	SB	Cosica Victoria	12	*	2-4	16.36
20140915132	185.74	SB	Cosica Victoria	12	*	1-3	16.03
20140910231	146.19	SB	Sardinia Regina	12	*	1-3	17.8
20140903231	100.22	SB	Sardinia Regina	12	*	2-4	17.75
20140820131	116.21	SB	Sardinia Regina	12	*	2-4	17.42
20140812232	104.07	SB	Cosica Victoria	12	*	2-4	17.74
20140805132	129.67	SB	Cosica Victoria	12	*	2-3	17.83
20140715132	165.68	SB	Cosica Victoria	12	*	0-3	17.21
20140628231	179.79	SB	Sardinia Regina	12	*	2-3	18.14
20130929131	101.73	SB	Sardinia Regina	12	*	3-4	17.58
20130915232	98.79	SB	Cosica Victoria	12	*	1-4	17.28
20130908131	167.09	SB	Sardinia Regina	12	*	2-4	16.63
20130824232	134.61	SB	Cosica Victoria	12	*	1-3	17.62
20130817132	168.23	SB	Cosica Victoria	12	*	1-2	17.58
20130810232	143.91	SB	Cosica Victoria	12	*	3-4	17.17
20130803232	147.99	SB	Cosica Victoria	12	*	2-3	17.69
20130727132	182.44	SB	Cosica Victoria	12	*	1-3	17.16
20130720132	158.12	SB	Cosica Victoria	12	*	1	17.38
20130713232	165.01	SB	Cosica Victoria	12	*	1-2	16.55
20130706132	180.32	SB	Cosica Victoria	12	*	1	17.38
20130630232	132.09	SB	Cosica Victoria	12	*	2	17.23
20120930232	96.57	SB	Cosica Victoria	12	*	2-2.5	17.58
20120921232	81.35	SB	Cosica Victoria	12	*	1-2	16.74
20120914232	92.05	SB	Cosica Victoria	12	*	3-4	16.52
20120812132	176.4	SB	Cosica Victoria	12	*	1-1.5	17.61
20120805132	176.53	SB	Cosica Victoria	12	*	1-3	17.29
20110930231	111.38	SB	Sardinia Regina	12	*	1	18.09
20110925131	73.42	SB	Sardinia Regina	12	*	1-2	17.65
20110910231	117.14	SB	Sardinia Regina	12	*	1	18.45
20110902132	104.9	SB	Cosica Victoria	12	*	2-3	17.4
20110825131	177.53	SB	Sardinia Regina	12	*	0-1	17.69
20110819232	125.35	SB	Cosica Victoria	12	*	0-1	16.78
20110811231	144.69	SB	Sardinia Regina	12	*	1-2	18.1
20110806131	184.88	SB	Sardinia Regina	12	*	0-1	17.96
20110730231	167.65	SB	Sardinia Regina	12	*	0-1	18.61
20110723131	86.44	SB	Sardinia Regina	12	*	1-4	17.78
20110708132	102.6	SB	Cosica Victoria	12	*	2-3	17.64
20110701132	160.82	SB	Cosica Victoria	12	*	0-2	17.87
20110624232	164.81	SB	Cosica Victoria	12	*	1-3	17.44
20110618131	176.75	SB	Sardinia Regina	12	*	1-2	16
20110611231	175.08	SB	Sardinia Regina	12	*	0-3	17.95
20110605132	166.01	SB	Cosica Victoria	12	*	1-2	17.59
20100924132	156.94	SB	Cosica Victoria	12	*	0-2	17.75
20100917232	90.72	SB	Cosica Victoria	12	*	1-2	17.14
20100910132	69.82	SB	Cosica Victoria	12	*	1-2	16.96
20100905132	143	SB	Cosica Victoria	12	*	1	17.78
20100831232	124.77	SB	Cosica Victoria	12	*	1-2	18.2
20100826231	117.85	SB	Sardinia Regina	12	*	1-2	17.17
20100819131	155.26	SB	Sardinia Regina	12	*	1	16.95
20100812131	162.95	SB	Sardinia Regina	12	*	1	16.9
20100805131	72.44	SB	Sardinia Regina	12	*	1-3	16.6
20100717131	163.35	SB	Sardinia Regina	12	*	0-1	17.98
20100708131	160.04	SB	Sardinia Regina	12	*	0-1	17.89
20100701231	168.46	SB	Sardinia Regina	12	*	0-1	18.63
20100625132	155.23	SB	Cosica Victoria	12	*	0-1	18.05
20100618232	167.52	SB	Cosica Victoria	12	*	0-2	18.53
20100613231	169.94	SB	Sardinia Regina	12	*	1	18.69
20100606232	166.48	SB	Cosica Victoria	12	*	0-2	18.65
20090927235	104.03	SB	Cosica Serena Seconda	12	*	2	23.83
20090911135	138.89	SB	Cosica Serena Seconda	12	*	2-3	25.14
20090827232	118.34	SB	Cosica Victoria	12	*	1	18.25
20090820232	112.27	SB	Cosica Victoria	12	*	1	18.23
20090811131	81.85	SB	Sardinia Regina	12	*	2-4	17.53
20090804231	168.43	SB	Sardinia Regina	12	*	1-2	18.11
20090728131	121.84	SB	Sardinia Regina	12	*	0-1	17.94
20090721231	150.61	SB	Sardinia Regina	12	*	1	18.53
20090714231	120.43	SB	Sardinia Regina	12	*	2-4	18.75
20090707231	133.62	SB	Sardinia Regina	12	*	4	17.73
20090703231	143.01	SB	Sardinia Regina	12	*	1	18.44
20090627131	152.29	SB	Sardinia Regina	12	*	1-3	18.09
20090620131	136.01	SB	Sardinia Regina	12	*	1-3	18.31
20090613231	165.54	SB	Sardinia Regina	12	*	1	18.87
20090606131	120.1	SB	Sardinia Regina	12	*	2-4	20.67
20080926231	108.46	SB	Sardinia Regina	12	*	2-3	17.4
20080711131	132.13	SB	Sardinia Regina	12	*	2	18.5
20080621131	148.38	SB	Sardinia Regina	12	*	0	17.4
20080614132	135.94	SB	Cosica Victoria	12	*	2	18
20080607131	110.39	SB	Sardinia Regina	12	*	0	17.5
20170726131	68.66	S_LB	Sardinia Regina	12	*	1	17.75
20170705231	109.64	S_LB	Sardinia Regina	12	*	0	17.63
20160613132	106.14	S_LB	Cosica Victoria	12	*	1	16.9
20140930131	115.62	S_LB	Sardinia Regina	12	*	1	16.79
20180807132	147.13	NC	Cosica Victoria	12	*	0-1	17.8
20180806232	149.08	NC	Cosica Victoria	12	*	1	16.61
20180728132	153.51	NC	Cosica Victoria	12	*	2-3	17.48
20180721132	146.84	NC	Cosica Victoria	12	*	1-3	17.38
20180707132	131.21	NC	Cosica Victoria	12	*	1-3	17.35
20170827135	74.56	NC	Cosica Serena Seconda	12	*	1	23.31
20170804231	129.65	NC	Sardinia Regina	12	*	0-2	17.62
20170728132	133.91	NC	Cosica Victoria	12	*	0-4	17.35
20160829132	145.97	NC	Cosica Victoria	12	*	2-3	17.64
20160817131	132.2	NC	Sardinia Regina	12	*	3	17.8
20160810132	76.65	NC	Cosica Victoria	12	*	2-4	16.8
20160803231	138.12	NC	Sardinia Regina	12	*	1-2	17.72
20160706232	133.07	NC	Cosica Victoria	12	*	1-2	17.33
20160628132	148.09	NC	Cosica Victoria	12	*	1	17.54
20160622132	141.73	NC	Cosica Victoria	12	*	1	17.25
20150603132	154.55	NC	Cosica Victoria	12	*	1-2	17.45
20140620132	55.83	NC	Cosica Victoria	12	*	2-4	17.01
20140613132	159.56	NC	Cosica Victoria	12	*	1-3	17.26
20140603232	154.26	NC	Cosica Victoria	12	*	0-3	17.7
20130702231	154.3	NC	Sardinia Regina	12	*	1-2	17.51
20130628131	157.98	NC	Sardinia Regina	12	*	2-4	17.01
20130619131	148.58	NC	Sardinia Regina	12	*	2-4	17.46
20130614231	158.85	NC	Sardinia Regina	12	*	1-4	16.61
20130607131	149.54	NC	Sardinia Regina	12	*	1-2	16.73
20120916231	137.24	NC	Sardinia Regina	12	*	1-2.5	17.78
20120910131	126.63	NC	Sardinia Regina	12	*	1-1.5	16.58
20120905131	156.36	NC	Sardinia Regina	12	*	1-3	15.99
20120829231	133.15	NC	Sardinia Regina	12	*	1.5-2.5	16.68
20120823131	147.95	NC	Sardinia Regina	12	*	1-1.5	16.97
20120814231	133.45	NC	Sardinia Regina	12	*	1	17.58
20120808231	131.21	NC	Sardinia Regina	12	*	1	17.35
20120731131	132.85	NC	Sardinia Regina	12	*	1-4	16.34
20120725131	155.14	NC	Sardinia Regina	12	*	1.5-3.5	17.55
20120718231	152.72	NC	Sardinia Regina	12	*	1-2	17.53
20120711231	97.68	NC	Sardinia Regina	12	*	3-4	16.51
20120704131	163.89	NC	Sardinia Regina	12	*	1-2.5	17.3
20120627131	159.25	NC	Sardinia Regina	12	*	0.5-1.5	16.87
20120620131	154.32	NC	Sardinia Regina	12	*	1-2	16.84
20120604231	102.83	NC	Sardinia Regina	12	*	2-3	16.33
20110924135	140.38	NC	Cosica Serena Seconda	12	*	1	24.18
20100912133	139.42	NC	Cosica Serena Seconda	12	*	1	18.04
20100906233	105.22	NC	Cosica Serena Seconda	12	*	0-1	17.89
20100818233	53.33	NC	Cosica Serena Seconda	12	*	2	17.55
20100810233	143.9	NC	Cosica Serena Seconda	12	*	1	18.06
20100727133	161	NC	Cosica Serena Seconda	12	*	1-2	17.8
20100719233	138.96	NC	Cosica Serena Seconda	12	*	1-2	17.55
20100712133	152.56	NC	Cosica Serena Seconda	12	*	1	17.54
20100705233	150.93	NC	Cosica Serena Seconda	12	*	1	17.83
20100629133	165.71	NC	Cosica Serena Seconda	12	*	1	17.71
20100623233	139.37	NC	Cosica Serena Seconda	12	*	1	17.73
20100619133	94.65	NC	Cosica Serena Seconda	12	*	2-4	17.44
20100612133	161.25	NC	Cosica Serena Seconda	12	*	1	17.44
20100606233	164.16	NC	Cosica Serena Seconda	12	*	1	17.65
20090913233	110.39	NC	Cosica Serena Seconda	12	*	1-2	17.63
20090907233	50.08	NC	Cosica Serena Seconda	12	*	1	17.98
20090901233	102.86	NC	Cosica Serena Seconda	12	*	0	18.1
20090817133	135.92	NC	Cosica Serena Seconda	12	*	1-2	17.93
20090811133	75.32	NC	Cosica Serena Seconda	12	*	1-3	17.23
20090728133	123.95	NC	Cosica Serena Seconda	12	*	0-1	18.05
20090720233	51.85	NC	Cosica Serena Seconda	12	*	1	18.14
20090713233	120.56	NC	Cosica Serena Seconda	12	*	1	18.17
20090701133	122	NC	Cosica Serena Seconda	12	*	0	17.79
20090622233	103.38	NC	Cosica Serena Seconda	12	*	1-2	17.71
20090616133	135.64	NC	Cosica Serena Seconda	12	*	0	17.56
20090611133	115.13	NC	Cosica Serena Seconda	12	*	3	17.34
20090606133	59.62	NC	Cosica Serena Seconda	12	*	2-4	16.79
20180929135	171.46	NB	Cosica Serena Seconda	12	*	0-4	23.65
20180727132	217.33	NB	Cosica Victoria	12	*	1	17.75
20180720132	213.44	NB	Cosica Victoria	12	*	2	17.55
20180706132	127.76	NB	Cosica Victoria	12	*	2-4	17.44
20160613232	89.05	N_LB	Cosica Victoria	12	*	1	17.2
20160607232	87.99	N_LB	Cosica Victoria	12	*	2	17.53
20180616235	134.4	it	Cosica Serena Seconda	12	*	2	23.2
20170720155	166.45	SB	Corsica Marina II	15	*	3	17.32
20170713140	182.05	SB	Sardina Vera	15	*	1-4	16.38
20170708140	149.17	SB	Sardina Vera	15	*	1-3	16.62
20160905140	165.93	SB	Sardina Vera	15	*	2	16.8
20160827155	179.08	SB	Corsica Marina II	15	*	1-2	16.98
20160822240	113.75	SB	Sardina Vera	15	*	1-2	17.32
20160626140	178.66	SB	Sardina Vera	15	*	2-3	16.73
20180916240	104.45	S_LB	Sardina Vera	15	*	0	17.2
20180819255	105.52	S_LB	Corsica Marina II	15	*	3	16.8
20180805155	107.07	S_LB	Corsica Marina II	15	*	1	17.2
20180720255	91.84	S_LB	Corsica Marina II	15	*	1	17.15
20180708155	107.41	S_LB	Corsica Marina II	15	*	1	15.7
20180624240	102.61	S_LB	Sardina Vera	15	*	1	13.6
20170923155	108.2	S_LB	Corsica Marina II	15	*	2	17.63
20170610155	109.43	S_LB	Corsica Marina II	15	*	1	17.96
20160629155	110.5	S_LB	Corsica Marina II	15	*	1	17.01
20150915155	115.33	S_LB	Corsica Marina II	15	*	1	17.38
20150611155	111.73	S_LB	Corsica Marina II	15	*	1	17.03
20150603155	114.56	S_LB	Corsica Marina II	15	*	1	17.48
20140916155	114.3	S_LB	Corsica Marina II	15	*	1	16.16
20140909155	116	S_LB	Corsica Marina II	15	*	0	16.1
20140829155	118.98	S_LB	Corsica Marina II	15	*	0	16.87
20140811155	119.32	S_LB	Corsica Marina II	15	*	3	16.7
20140805155	116.23	S_LB	Corsica Marina II	15	*	1	16.22
20140728155	113.98	S_LB	Corsica Marina II	15	*	0	16.69
20140718155	112.67	S_LB	Corsica Marina II	15	*	1	16.8
20140702155	116.65	S_LB	Corsica Marina II	15	*	1	15.78
20140617155	107.37	S_LB	Corsica Marina II	15	*	1	16.69
20140612155	105.96	S_LB	Corsica Marina II	15	*	1	16.67
20130827155	114.22	S_LB	Corsica Marina II	15	*	1	16.27
20130822155	108.25	S_LB	Corsica Marina II	15	*	1	16.34
20130819155	115.08	S_LB	Corsica Marina II	15	*	0	15.9
20130807155	111.93	S_LB	Corsica Marina II	15	*	1	16.01
20130723155	115.21	S_LB	Corsica Marina II	15	*	0	17.29
20130718155	116.89	S_LB	Corsica Marina II	15	*	0	16.32
20130708155	114.47	S_LB	Corsica Marina II	15	*	1	16.25
20130701155	113.76	S_LB	Corsica Marina II	15	*	0	16.31
20130625155	111.89	S_LB	Corsica Marina II	15	*	1	16.82
20130618155	113.8	S_LB	Corsica Marina II	15	*	0	17.2
20130611155	110.96	S_LB	Corsica Marina II	15	*	1	16.07
20120929155	100.73	S_LB	Corsica Marina II	15	*	1	16
20120822155	108.99	S_LB	Corsica Marina II	15	*	0	16.8
20120819155	107.4	S_LB	Corsica Marina II	15	*	1	16.8
20120812155	103.38	S_LB	Corsica Marina II	15	*	1	16.8
20120718155	98.12	S_LB	Corsica Marina II	15	*	1	17
20110926155	110.64	S_LB	Corsica Marina II	15	*	1	17.2
20110923155	110.33	S_LB	Corsica Marina II	15	*	1	16.5
20110919155	61.33	S_LB	Corsica Marina II	15	*	3	16.1
20110831155	112.28	S_LB	Corsica Marina II	15	*	1	16.5
20110819155	109.49	S_LB	Corsica Marina II	15	*	2	16.3
20110816155	110.99	S_LB	Corsica Marina II	15	*	0	17.1
20110814155	110.19	S_LB	Corsica Marina II	15	*	0	17.1
20110801155	110.01	S_LB	Corsica Marina II	15	*	1	17
20110729155	109.29	S_LB	Corsica Marina II	15	*	1	17.4
20110715155	83.14	S_LB	Corsica Marina II	15	*	2	16.7
20110709255	107.71	S_LB	Corsica Marina II	15	*	1	17.7
20110630155	108.47	S_LB	Corsica Marina II	15	*	2	17
20110624155	111.73	S_LB	Corsica Marina II	15	*	1	16.6
20110618255	76.53	S_LB	Corsica Marina II	15	*	3	17
20110602155	107.15	S_LB	Corsica Marina II	15	*	1	15.6
20100923255	108.73	S_LB	Corsica Marina II	15	*	1	16
20100915255	106.65	S_LB	Corsica Marina II	15	*	2	17
20100906255	104.31	S_LB	Corsica Marina II	15	*	1	17
20100827155	104.13	S_LB	Corsica Marina II	15	*	1	15
20100804155	102.66	S_LB	Corsica Marina II	15	*	1	15
20100726155	98.85	S_LB	Corsica Marina II	15	*	1	15
20100715155	99	S_LB	Corsica Marina II	15	*	0	15
20100708155	99.8	S_LB	Corsica Marina II	15	*	1	16
20100626255	100.12	S_LB	Corsica Marina II	15	*	0	16
20100616155	59.46	S_LB	Corsica Marina II	15	*	2-3	16
20100610155	103.17	S_LB	Corsica Marina II	15	*	3	16
20090923255	86.77	S_LB	Corsica Marina II	15	*	0	16.8
20090904155	62.74	S_LB	Corsica Marina II	15	*	3	16.6
20090827255	104.5	S_LB	Corsica Marina II	15	*	1	17.4
20090817255	105.98	S_LB	Corsica Marina II	15	*	1	17.8
20090807155	105.57	S_LB	Corsica Marina II	15	*	1	18
20090729155	102.5	S_LB	Corsica Marina II	15	*	1	17.4
20090724255	63.34	S_LB	Corsica Marina II	15	*	0	17.9
20090701255	74.71	S_LB	Corsica Marina II	15	*	1	17.8
20090626155	104.63	S_LB	Corsica Marina II	15	*	1	16
20090612155	86.8	S_LB	Corsica Marina II	15	*	1	16
20090604155	105.03	S_LB	Corsica Marina II	15	*	1	16.8
20080922255	105.66	S_LB	Corsica Marina II	15	*	1	17.3
20080910255	104.42	S_LB	Corsica Marina II	15	*	1	17
20080904255	105.54	S_LB	Corsica Marina II	15	*	3	17
20080825255	105.73	S_LB	Corsica Marina II	15	*	2	17.3
20080814255	105.44	S_LB	Corsica Marina II	15	*	1	16.8
20080801155	104.65	S_LB	Corsica Marina II	15	*	0	17
20080728155	113.1	S_LB	Corsica Marina II	15	*	2	17.3
20080722155	102.28	S_LB	Corsica Marina II	15	*	2	17.2
20080715155	104.57	S_LB	Corsica Marina II	15	*	1	16.6
20080707155	102.67	S_LB	Corsica Marina II	15	*	1	16.2
20080702255	102.9	S_LB	Corsica Marina II	15	*	1	16.7
20080626255	87.22	S_LB	Corsica Marina II	15	*	1	17.2
20080611155	104.35	S_LB	Corsica Marina II	15	*	1	17
20080604155	103.73	S_LB	Corsica Marina II	15	*	1	16.4
20160825140	151.06	NC	Sardina Vera	15	*	2-3	16.53
20150803155	146.43	NC	Corsica Marina II	15	*	1	17.7
20110911240	141.57	NC	Sardina Vera	15	*	1	17.01
20110830240	130.62	NC	Sardina Vera	15	*	2-3	16.53
20110824240	160.87	NC	Sardina Vera	15	*	1	16.68
20110816240	160.3	NC	Sardina Vera	15	*	1	16.73
20110810140	154.83	NC	Sardina Vera	15	*	2-3	16.18
20110804240	162.55	NC	Sardina Vera	15	*	1-2	16.5
20110727240	159.28	NC	Sardina Vera	15	*	1-2	16.93
20110719140	84.34	NC	Sardina Vera	15	*	2-3	16.09
20110713140	163.4	NC	Sardina Vera	15	*	0-2	16.27
20110706140	91.61	NC	Sardina Vera	15	*	1-3	15.8
20110630240	80.8	NC	Sardina Vera	15	*	1-3	16.49
20110623140	158.47	NC	Sardina Vera	15	*	0	16.91
20110615140	160.41	NC	Sardina Vera	15	*	0-1	16.88
20110608140	90.76	NC	Sardina Vera	15	*	1-3	16.47
20110601140	86.41	NC	Sardina Vera	15	*	2-3	16.08
20100831240	133.49	NC	Sardina Vera	15	*	1-2	17.23
20100824140	164.14	NC	Sardina Vera	15	*	1	17.57
20100803140	122.58	NC	Sardina Vera	15	*	1-3	17.08
20160629255	106.49	N_LB	Corsica Marina II	15	*	1	16.9
20150915255	112.79	N_LB	Corsica Marina II	15	*	1	16.29
20150909155	114.79	N_LB	Corsica Marina II	15	*	2	16.79
20150804155	112.93	N_LB	Corsica Marina II	15	*	1	17.22
20150715255	111	N_LB	Corsica Marina II	15	*	1	17
20150708155	112.63	N_LB	Corsica Marina II	15	*	1	16.65
20150625155	110.38	N_LB	Corsica Marina II	15	*	2	16.96
20150618255	113.33	N_LB	Corsica Marina II	15	*	1	17.15
20150611255	108.27	N_LB	Corsica Marina II	15	*	1	17.29
20150603255	112.71	N_LB	Corsica Marina II	15	*	1	17.28
20140916255	108.79	N_LB	Corsica Marina II	15	*	0	16.56
20140909255	112.87	N_LB	Corsica Marina II	15	*	0	16.81
20140829255	115.03	N_LB	Corsica Marina II	15	*	1	16.81
20140811255	113.95	N_LB	Corsica Marina II	15	*	1	16.9
20140805255	108.45	N_LB	Corsica Marina II	15	*	2	16.8
20140728255	111.68	N_LB	Corsica Marina II	15	*	1	16.67
20140718255	103.88	N_LB	Corsica Marina II	15	*	2	16.88
20140702255	111.79	N_LB	Corsica Marina II	15	*	1	16.99
20140612255	113.13	N_LB	Corsica Marina II	15	*	0	16.55
20130827255	111.33	N_LB	Corsica Marina II	15	*	0	15.8
20130822255	107.13	N_LB	Corsica Marina II	15	*	1	15.52
20130819255	109.67	N_LB	Corsica Marina II	15	*	0	15.89
20130723255	109	N_LB	Corsica Marina II	15	*	1	16.42
20130718255	109.42	N_LB	Corsica Marina II	15	*	0	16.19
20130708255	113.73	N_LB	Corsica Marina II	15	*	0	16.37
20130701255	107.72	N_LB	Corsica Marina II	15	*	1	16.73
20130625255	111.52	N_LB	Corsica Marina II	15	*	2	16.7
20130618255	109.46	N_LB	Corsica Marina II	15	*	0	17.33
20130611255	105.16	N_LB	Corsica Marina II	15	*	1	16.87
20120929255	108.52	N_LB	Corsica Marina II	15	*	2	16.8
20120905255	110.33	N_LB	Corsica Marina II	15	*	2	16.8
20120829155	109.05	N_LB	Corsica Marina II	15	*	1	15
20120822255	107.55	N_LB	Corsica Marina II	15	*	0	16.8
20120819255	110.63	N_LB	Corsica Marina II	15	*	0	16.8
20120812255	107.83	N_LB	Corsica Marina II	15	*	0	16.8
20120725155	110.34	N_LB	Corsica Marina II	15	*	3	17
20120718255	107.85	N_LB	Corsica Marina II	15	*	1	17
20120710255	110.05	N_LB	Corsica Marina II	15	*	1	17
20120704155	108.44	N_LB	Corsica Marina II	15	*	1	17
20120626255	108.07	N_LB	Corsica Marina II	15	*	0	17
20120613155	104.44	N_LB	Corsica Marina II	15	*	3	16.8
20120606255	107.65	N_LB	Corsica Marina II	15	*	1	17
20110926255	106.89	N_LB	Corsica Marina II	15	*	3	16.4
20110923255	107.76	N_LB	Corsica Marina II	15	*	2	16.8
20110831255	108.59	N_LB	Corsica Marina II	15	*	1	16.6
20110819255	108.45	N_LB	Corsica Marina II	15	*	1	16.5
20110816255	110.16	N_LB	Corsica Marina II	15	*	0	16.8
20110814255	106.99	N_LB	Corsica Marina II	15	*	0	16.8
20110801255	109.1	N_LB	Corsica Marina II	15	*	1	16.4
20110729255	108.93	N_LB	Corsica Marina II	15	*	2	17.3
20100923155	90.98	N_LB	Corsica Marina II	15	*	1	15
20100726255	103.57	N_LB	Corsica Marina II	15	*	1	17
20100715255	101.95	N_LB	Corsica Marina II	15	*	0	17
20080801255	102.55	N_LB	Corsica Marina II	15	*	0	17.5
20080722255	101.93	N_LB	Corsica Marina II	15	*	2	16.7
20180610151	287.2	TAL	Mega Express	20	*	1.5	26.5
20170719143	231.44	TAJ	Mega Express Two	20	*	2	25.9
20160721143	244.14	TAJ	Mega Express Two	20	*	1	23.1
20160606243	190.25	TAJ	Mega Express Two	20	*	1.5	26.2
20150915143	247.09	TAJ	Mega Express Two	20	*	2.5	20.8
20150908143	150.87	TAJ	Mega Express Two	20	*	1.5	19.9
20150820151	247.63	TAJ	Mega Express	20	*	1.5	22.2
20150624151	129.65	TAJ	Mega Express	20	*	2.5	22.7
20110929151	167.19	TAJ	Mega Express	20	*	2	25
20110913151	260.43	TAJ	Mega Express	20	*	2.5	21
20110802151	219.05	TAJ	Mega Express	20	*	0.5	28
20110713151	218.89	TAJ	Mega Express	20	*	3	23
20110705151	249.4	TAJ	Mega Express	20	*	2.5	22
20180604143	176.6	SB	Mega Express Two	20	*	1-3	19
20160626143	66.41	SB	Mega Express Two	20	*	2-4	23.81
20150607143	180.87	SB	Mega Express Two	20	*	2-4	22.24
20140622251	167.52	SB	Mega Express	20	*	1-3	20.35
20140606251	172.2	SB	Mega Express	20	*	0-3	21.04
20130623143	177.78	SB	Mega Express Two	20	*	2-4	19.83
20130616143	173.13	SB	Mega Express Two	20	*	0-2	19.73
20130609143	167.93	SB	Mega Express Two	20	*	1-4	20.73
20130602143	166.14	SB	Mega Express Two	20	*	1-3	21.08
20120906143	175.51	SB	Mega Express Two	20	*	1-3	21.32
20120827143	156.48	SB	Mega Express Two	20	*	2-4	23.89
20120820143	160.95	SB	Mega Express Two	20	*	1.5-2	24.11
20120812143	69.33	SB	Mega Express Two	20	*	0.5-1.5	23.97
20120805143	110.02	SB	Mega Express Two	20	*	1-2.5	24.99
20120716143	175.7	SB	Mega Express Two	20	*	1-4	20.36
20120709243	184.53	SB	Mega Express Two	20	*	1-2.5	20.91
20120702143	123.73	SB	Mega Express Two	20	*	1-4	21.16
20120625243	182.08	SB	Mega Express Two	20	*	1-3	20.77
20120618143	179.88	SB	Mega Express Two	20	*	0-0.5	20.53
20120613143	73.77	SB	Mega Express Two	20	*	2-4	20.69
20120606243	177.82	SB	Mega Express Two	20	*	1-2	19.6
20120601243	108.33	SB	Mega Express Two	20	*	1-2	22.93
20150912151	130.52	NC	Mega Express	20	*	2-3	25.45
20150901151	147.96	NC	Mega Express	20	*	0-1	19.39
20150825143	104.76	NC	Mega Express Two	20	*	3-4	17.95
20150818151	140.08	NC	Mega Express	20	*	2-4	18.9
20150720151	146.33	NC	Mega Express	20	*	2-3	20.04
20150713143	141.73	NC	Mega Express Two	20	*	2-4	20.03
20150706151	144.53	NC	Mega Express	20	*	1-2	20.79
20150626143	147.43	NC	Mega Express Two	20	*	1	21.41
20150619243	153.32	NC	Mega Express Two	20	*	1-3	20.68
20150612243	102.07	NC	Mega Express Two	20	*	3-4	20.59
20140914151	119	NC	Mega Express	20	*	1-2	20.04
20140908151	158	NC	Mega Express	20	*	0-2	20.22
20140902143	138.39	NC	Mega Express Two	20	*	1-3	18.18
20140826151	89.63	NC	Mega Express	20	*	2-3	20.96
20140819143	136.82	NC	Mega Express Two	20	*	1-3	20.17
20140811151	153.83	NC	Mega Express	20	*	1-3	20.74
20140728151	70.77	NC	Mega Express	20	*	2-4	20.25
20130913143	124.35	NC	Mega Express Two	20	*	2-4	20.78
20130906243	135.94	NC	Mega Express Two	20	*	1-2	19.64
20130821143	137.79	NC	Mega Express Two	20	*	3-4	20.85
20130813243	131.64	NC	Mega Express Two	20	*	2-3	19.61
20130806243	108.66	NC	Mega Express Two	20	*	1	25.99
20130730243	137.11	NC	Mega Express Two	20	*	2-3	19.73
20130725143	158.49	NC	Mega Express Two	20	*	2-4	19.94
20130718243	156.85	NC	Mega Express Two	20	*	1-4	19.97
20130711243	149.1	NC	Mega Express Two	20	*	3-4	20.4
20180811143	193.23	NB	Mega Express Two	20	*	1-4	27.12
20150930151	109.16	N_LB	Mega Express	20	*	2	18.99
20180915142	208.76	LGA	Mega Express Three	20	*	1	27.8
20180818142	192.29	LGA	Mega Express Three	20	*	2	27.3
20180716142	231.2	LGA	Mega Express Three	20	*	2	27.3
20180702142	237.56	LGA	Mega Express Three	20	*	1	27.6
20180619142	279.16	LGA	Mega Express Three	20	*	2	27.6
20160919142	257.14	LGA	Mega Express Three	20	*	2	27.6
20160906143	223.1	LGA	Mega Express Two	20	*	2	26.57
20160819242	195	LGA	Mega Express Three	20	*	1	27.1
20160802242	204.56	LGA	Mega Express Three	20	*	1	27.45
20160722242	207.51	LGA	Mega Express Three	20	*	1	27.59
20150830142	270.62	LGA	Mega Express Three	20	*	1	27.8
20150823142	271.77	LGA	Mega Express Three	20	*	2	29.2
20150809242	184.22	LGA	Mega Express Three	20	*	1	27.1
20150802242	250.81	LGA	Mega Express Three	20	*	1	27.6
20150726142	139.04	LGA	Mega Express Three	20	*	3	27.6
20150719242	226.93	LGA	Mega Express Three	20	*	1	26
20150628142	291.17	LGA	Mega Express Three	20	*	1	27.7
20150619242	212.56	LGA	Mega Express Three	20	*	2	27.3
20140921151	285.18	LGA	Mega Express	20	*	0	25.8
20140914242	129.64	LGA	Mega Express Three	20	*	1	26.2
20140905242	157.19	LGA	Mega Express Three	20	*	2	25.3
20140831242	130.37	LGA	Mega Express Three	20	*	2	22.1
20140824142	182.16	LGA	Mega Express Three	20	*	1	26.4
20140810242	194.76	LGA	Mega Express Three	20	*	1	27.3
20140803142	287.04	LGA	Mega Express Three	20	*	1	26.4
20140727142	293.42	LGA	Mega Express Three	20	*	1	26.8
20140720142	263.5	LGA	Mega Express Three	20	*	1	26.4
20140706242	237.19	LGA	Mega Express Three	20	*	1	24.7
20140622242	235.67	LGA	Mega Express Three	20	*	1	24.9
20140606242	198.76	LGA	Mega Express Three	20	*	1	27.3
20130922243	175.18	LGA	Mega Express Two	20	*	1	22.8
20130913142	244.8	LGA	Mega Express Three	20	*	1	21.9
20130906242	186.3	LGA	Mega Express Three	20	*	0	22.1
20130830142	246.82	LGA	Mega Express Three	20	*	2	26.9
20130809242	157.33	LGA	Mega Express Three	20	*	2	25.7
20130804142	292.8	LGA	Mega Express Three	20	*	0	26.6
20130728142	257.64	LGA	Mega Express Three	20	*	2	25.8
20130726142	294.85	LGA	Mega Express Three	20	*	0	25.7
20130718142	292.89	LGA	Mega Express Three	20	*	1	21.7
20130714242	230.74	LGA	Mega Express Three	20	*	0	22.2
20130707142	290.27	LGA	Mega Express Three	20	*	2	24.6
20130621242	218.9	LGA	Mega Express Three	20	*	1	25.78
20130614242	247.1	LGA	Mega Express Three	20	*	0	26.6
20130609242	242.37	LGA	Mega Express Three	20	*	0	25.9
20130602142	291.27	LGA	Mega Express Three	20	*	1	26.1
20120916242	196.66	LGA	Mega Express Three	20	*	1	24
20120909242	183.35	LGA	Mega Express Three	20	*	1	25
20120907142	292.53	LGA	Mega Express Three	20	*	1	25
20120826142	188.77	LGA	Mega Express Three	20	*	1	26
20120817142	292.16	LGA	Mega Express Three	20	*	0	24
20120810142	291.08	LGA	Mega Express Three	20	*	1	24
20120727242	232.94	LGA	Mega Express Three	20	*	0	26
20120720242	239.03	LGA	Mega Express Three	20	*	1	25
20120715242	224.6	LGA	Mega Express Three	20	*	3	26
20120713242	106.3	LGA	Mega Express Three	20	*	1	23
20120629242	251.69	LGA	Mega Express Three	20	*	1	22
20120624142	288.53	LGA	Mega Express Three	20	*	1	25
20120610142	149.23	LGA	Mega Express Three	20	*	2	25
20120601142	287.36	LGA	Mega Express Three	20	*	0	26
20180906171	173.82	CAPA	Ariadne	20	*	1	21.77
20180905171	321.45	CAPA	Ariadne	20	*	3	20.84
20180830171	202.63	CAPA	Ariadne	20	*	2	21.03
20180829171	318.09	CAPA	Ariadne	20	*	1	20.84
20180823171	194.81	CAPA	Ariadne	20	*	3	20.37
20180822171	331.16	CAPA	Ariadne	20	*	2	19.86
20180802171	216.64	CAPA	Ariadne	20	*	1	20.56
20180801171	334.5	CAPA	Ariadne	20	*	0	20.09
20180726171	220.66	CAPA	Ariadne	20	*	1	20.87
20180725171	328.55	CAPA	Ariadne	20	*	3	19.63
20180719171	227.68	CAPA	Ariadne	20	*	3	20.24
20180718171	307.09	CAPA	Ariadne	20	*	1	22.07
20170830170	312.55	CAPA	Cruise Bonaria	20	*	0	19.44
20160901158	163.43	CAPA	Dimonios	20	*	1	21.57
20160831158	345.39	CAPA	Dimonios	20	*	1	21.58
20160810158	328.77	CAPA	Dimonios	20	*	3	22.15
20160804158	135.56	CAPA	Dimonios	20	*	1	22.04
20160803158	341.86	CAPA	Dimonios	20	*	1	21.88
20160728158	140.89	CAPA	Dimonios	20	*	2	21.97
20160727158	299.57	CAPA	Dimonios	20	*	1	21.49
20150903158	158.29	CAPA	Dimonios	20	*	1	20.67
20150902158	333.12	CAPA	Dimonios	20	*	1	21.6
20150820158	147.51	CAPA	Dimonios	20	*	3	22.27
20150819158	358.11	CAPA	Dimonios	20	*	2	22.4
20150806158	152.34	CAPA	Dimonios	20	*	0	21.95
20150805158	367.26	CAPA	Dimonios	20	*	0	22.3
20150730158	144.7	CAPA	Dimonios	20	*	0	22.16
20150729158	369.53	CAPA	Dimonios	20	*	0	22.13
20150723158	184.12	CAPA	Dimonios	20	*	0	21.4
20150722158	353.16	CAPA	Dimonios	20	*	0	21.93
20140908158	102.71	CAPA	Dimonios	20	*	0	20.17
20140907158	365.9	CAPA	Dimonios	20	*	0	20.7
20140831158	374.73	CAPA	Dimonios	20	*	0	21
20140825158	91.78	CAPA	Dimonios	20	*	2	21.8
20140824158	388.34	CAPA	Dimonios	20	*	1	22.01
20140811158	125.99	CAPA	Dimonios	20	*	1	21.65
20140810158	371.1	CAPA	Dimonios	20	*	2	20.17
20140804158	142.33	CAPA	Dimonios	20	*	0	22.16
20140803158	389.32	CAPA	Dimonios	20	*	0	21.59
20140728158	97.65	CAPA	Dimonios	20	*	2	20.54
20140727158	396.59	CAPA	Dimonios	20	*	3	21.96
20170906170	315.98	CAPA	Cruise Bonaria	21	*	2	19.44
20160825136	237.5	TAJ	Mega Express Five	22	*	2.5	23.5
20110628136	233.88	TAJ	Mega Express Five	22	*	2	22
20110623136	200.61	TAJ	Mega Express Five	22	*	1.5	23.4
20090918236	88.13	SB	Mega Express Five	22	*	2	23.62
20180808167	249.3	TAJ	Pascal Lota	23	*	2	27.1
20170618267	129.4	NC	Pascal Lota	23	*	2-3	27.77
20170624167	198.81	NB	Pascal Lota	23	*	0-2	27.98
20170604167	248.37	LGA	Pascal Lota	23	*	1	27.57
20170719170	327.92	CAPA	Cruise Bonaria	23	*	2	19.77
20180830167	195.8	bt	Pascal Lota	23	*	1.5	26.9
20170803170	187.94	CAPA	Cruise Bonaria	24	*	0	19.61
20180704166	241.58	TAJ	Mega Andrea	25	*	2.5	19.2
20160920150	239.03	TAJ	Mega Smeralda	25	*	2	18.4
20160809150	89.55	TAJ	Mega Smeralda	25	*	2.5	18.9
20160712150	189.31	TAJ	Mega Smeralda	25	*	1.5	18.4
20150812150	253.41	TAJ	Mega Smeralda	25	*	2	18.9
20150720150	230.12	TAJ	Mega Smeralda	25	*	2.5	18.6
20150714150	265.26	TAJ	Mega Smeralda	25	*	3	18.3
20150629150	259.07	TAJ	Mega Smeralda	25	*	1	18
20140926150	221.94	TAJ	Mega Smeralda	25	*	3	17.3
20110921150	257.45	TAJ	Mega Smeralda	25	*	2.5	20
20110906150	225.97	TAJ	Mega Smeralda	25	*	3	22
20110830150	258.78	TAJ	Mega Smeralda	25	*	1.5	21
20110816150	255.05	TAJ	Mega Smeralda	25	*	1.5	21
20110726150	230.32	TAJ	Mega Smeralda	25	*	1.5	20
20110719150	251.88	TAJ	Mega Smeralda	25	*	3	20
20110614150	245.65	TAJ	Mega Smeralda	25	*	1.5	20
20170820250	144.63	SB	Mega Smeralda	25	*	1-2	19.39
20170605150	184.1	SB	Mega Smeralda	25	*	2-3	19.95
20160814150	162.17	SB	Mega Smeralda	25	*	1	19.71
20160807266	153.27	SB	Mega Andrea	25	*	1-4	20.11
20160731250	163.23	SB	Mega Smeralda	25	*	1-3	20.49
20160724266	162.4	SB	Mega Andrea	25	*	1-2	20.15
20160710166	152.61	SB	Mega Andrea	25	*	1-2	19.8
20160703250	90.81	SB	Mega Smeralda	25	*	1-4	19.61
20160619150	177.06	SB	Mega Smeralda	25	*	2	20.24
20160607150	188.02	SB	Mega Smeralda	25	*	1-2	19.48
20150910169	251.44	S_TUCV	M/N Zeus Palace	25	*	3	16.62
20140918169	217.86	S_TUCV	M/N Zeus Palace	25	*	4	16
20140807169	275.92	S_TUCV	M/N Zeus Palace	25	*	3	17.98
20140717169	256.74	S_TUCV	M/N Zeus Palace	25	*	3	15.64
20150929169	230.71	PATU	M/N Zeus Palace	25	*	0	16.18
20150908169	220.68	PATU	M/N Zeus Palace	25	*	1	18.5
20140930169	258.37	PATU	M/N Zeus Palace	25	*	2	17.74
20140916169	301.92	PATU	M/N Zeus Palace	25	*	1	18.77
20140805169	254.54	PATU	M/N Zeus Palace	25	*	1	18.52
20140715169	289.8	PATU	M/N Zeus Palace	25	*	3	18.3
20170821150	139.19	NC	Mega Smeralda	25	*	1-3	20
20150930169	226.33	N_TUCV	M/N Zeus Palace	25	*	2	17.3
20150909169	272.84	N_TUCV	M/N Zeus Palace	25	*	2	17.71
20140917169	256.62	N_TUCV	M/N Zeus Palace	25	*	1	18.56
20140806169	342.42	N_TUCV	M/N Zeus Palace	25	*	3	19.53
20140716169	239.4	N_TUCV	M/N Zeus Palace	25	*	2	19.26
20170802170	341.96	CAPA	Cruise Bonaria	25	*	1	20.34
20170824170	191.58	CAPA	Cruise Bonaria	26	*	2	19.98
20180930168	337.51	PATU	M/N Catania	27	*	0	18
20180929168	182.59	PATU	M/N Catania	27	*	0	18
20180722168	326.02	PATU	M/N Catania	27	*	0	18.7
20180721168	133.69	PATU	M/N Catania	27	*	1	19.05
20180708168	314.59	PATU	M/N Catania	27	*	0	18.77
20180707168	172.76	PATU	M/N Catania	27	*	1	17.6
20180624168	349.26	PATU	M/N Catania	27	*	1	17.7
20180623168	241.65	PATU	M/N Catania	27	*	1	18.4
20170930168	204.32	PATU	M/N Catania	27	*	0.5	19
20170702168	318.12	PATU	M/N Catania	27	*	2	17.77
20170701168	201.62	PATU	M/N Catania	27	*	2	19.05
20170625168	296.56	PATU	M/N Catania	27	*	1	19.2
20170624168	202.16	PATU	M/N Catania	27	*	1	19.2
20170618168	326.54	PATU	M/N Catania	27	*	1	17.7
20170617168	217.98	PATU	M/N Catania	27	*	0	19.16
20160925168	282.12	PATU	M/N Catania	27	*	1	18
20160924168	233.58	PATU	M/N Catania	27	*	0	21
20160703168	310.07	PATU	M/N Catania	27	*	1.5	17.38
20160702168	216.71	PATU	M/N Catania	27	*	1	20.63
20110916168	360.59	CTCV	M/N Catania	27	*	0-2	20.8
20110915168	373.79	CTCV	M/N Catania	27	*	0-3	20.7
20110909168	360.07	CTCV	M/N Catania	27	*	0-2	20.5
20110908168	311.2	CTCV	M/N Catania	27	*	0-2	20
20110907168	390.66	CTCV	M/N Catania	27	*	2-4	20
20110906168	401.31	CTCV	M/N Catania	27	*	2-4	19.2
20110902168	411.8	CTCV	M/N Catania	27	*	0-2	20.1
20110901168	391.61	CTCV	M/N Catania	27	*	0-2	20.6
20110826168	380.67	CTCV	M/N Catania	27	*	0-1	20.4
20110825168	387.21	CTCV	M/N Catania	27	*	0-2	20.5
20110819168	385.43	CTCV	M/N Catania	27	*	0-2	20.1
20110818168	403.61	CTCV	M/N Catania	27	*	0	20.6
20110812168	380.25	CTCV	M/N Catania	27	*	0-3	20.5
20110811168	295.82	CTCV	M/N Catania	27	*	1-3	20.7
20110805168	401.64	CTCV	M/N Catania	27	*	0-3	20.4
20110804168	401.98	CTCV	M/N Catania	27	*	0-2	20.4
20110729168	388.94	CTCV	M/N Catania	27	*	2-4	20.4
20110728168	403.96	CTCV	M/N Catania	27	*	0-3	20.4
20110722168	426.71	CTCV	M/N Catania	27	*	0-1	20.4
20110721168	359.39	CTCV	M/N Catania	27	*	2-4	19.2
20110715168	383.2	CTCV	M/N Catania	27	*	1-2	20
20110714168	367.93	CTCV	M/N Catania	27	*	0-4	21.4
20100930168	402.96	CTCV	M/N Catania	27	*	2	19.7
20100924168	423.44	CTCV	M/N Catania	27	*	0-3	20
20100923168	474.69	CTCV	M/N Catania	27	*	0	20.3
20100917168	383.83	CTCV	M/N Catania	27	*	1-2	19.9
20100916168	544.6	CTCV	M/N Catania	27	*	1	20
20100910168	353.29	CTCV	M/N Catania	27	*	0-2	19.3
20100909168	394.14	CTCV	M/N Catania	27	*	2	20
20100903168	192.46	CTCV	M/N Catania	27	*	2-4	19.8
20100902168	384.85	CTCV	M/N Catania	27	*	0-2	20.2
20100827168	377.08	CTCV	M/N Catania	27	*	0-2	19.7
20100826168	386.62	CTCV	M/N Catania	27	*	0-2	20.5
20100820168	374.54	CTCV	M/N Catania	27	*	0-3	20.5
20100819168	391.47	CTCV	M/N Catania	27	*	1	20.5
20100806168	465.25	CTCV	M/N Catania	27	*	2-3	20
20100805168	409.77	CTCV	M/N Catania	27	*	0	18.9
20100730168	505.07	CTCV	M/N Catania	27	*	0-3	16.6
20100729168	518.83	CTCV	M/N Catania	27	*	0-1	19.8
20100716168	350.36	CTCV	M/N Catania	27	*	0-2	19.4
20100715168	596.48	CTCV	M/N Catania	27	*	0	20
20100709168	631.82	CTCV	M/N Catania	27	*	0	19.4
20100708168	395.23	CTCV	M/N Catania	27	*	0-1	20.2
20170816170	321.47	CAPA	Cruise Bonaria	27	*	1	19.41
20170809170	348.02	CAPA	Cruise Bonaria	28	*	1	20.17
20180828156	395.96	W_CVBA	Cruise Roma	29	*	0-1	26.13
20180808157	529.29	W_CVBA	Cruise Barcelona	29	*	1	26.38
20180720157	383.33	W_CVBA	Cruise Barcelona	29	*	1	26.18
20180619156	363.52	W_CVBA	Cruise Roma	29	*	1-2	28.83
20170905157	413.9	W_CVBA	Cruise Barcelona	29	*	1	26.8
20170829157	486.83	W_CVBA	Cruise Barcelona	29	*	1	26.98
20170808157	383.14	W_CVBA	Cruise Barcelona	29	*	1-3	27.27
20170718157	496.62	W_CVBA	Cruise Barcelona	29	*	2	27.15
20160929157	436.93	W_CVBA	Cruise Barcelona	29	*	1	24.56
20160906157	340.27	W_CVBA	Cruise Barcelona	29	*	1-2	25.93
20160726157	459.31	W_CVBA	Cruise Barcelona	29	*	2	26.48
20160712157	502.6	W_CVBA	Cruise Barcelona	29	*	2	26.32
20160625157	452.86	W_CVBA	Cruise Barcelona	29	*	1	25.48
20150912157	475.48	W_CVBA	Cruise Barcelona	29	*	2	26.33
20150818157	390.46	W_CVBA	Cruise Barcelona	29	*	1-2	26.45
20150714157	437.33	W_CVBA	Cruise Barcelona	29	*	2-3	25.89
20150624156	323.91	W_CVBA	Cruise Roma	29	*	2-3	25.7
20150616157	395.63	W_CVBA	Cruise Barcelona	29	*	2	25.15
20150604157	444.02	W_CVBA	Cruise Barcelona	29	*	0	23.2
20140917156	419.07	W_CVBA	Cruise Roma	29	*	3	23.36
20140909157	475.93	W_CVBA	Cruise Barcelona	29	*	1	25.8
20140826157	499.52	W_CVBA	Cruise Barcelona	29	*	3	25.97
20140806156	515.51	W_CVBA	Cruise Roma	29	*	1	25.51
20140723156	519.04	W_CVBA	Cruise Roma	29	*	2	25.83
20140715157	449.73	W_CVBA	Cruise Barcelona	29	*	2	25.94
20140701157	503.09	W_CVBA	Cruise Barcelona	29	*	2	26.15
20140619157	472.34	W_CVBA	Cruise Barcelona	29	*	2	25.28
20140531157	311.63	W_CVBA	Cruise Barcelona	29	*	2-3	25.62
20130924156	486.17	W_CVBA	Cruise Roma	29	*	1	25.77
20130910156	481.69	W_CVBA	Cruise Roma	29	*	1-2	26.63
20130828157	493.94	W_CVBA	Cruise Barcelona	29	*	2	26.13
20130820156	208.58	W_CVBA	Cruise Roma	29	*	2-3	26.58
20130806156	513.07	W_CVBA	Cruise Roma	29	*	2	27.16
20130727156	413.43	W_CVBA	Cruise Roma	29	*	1-2	27
20130711156	403.85	W_CVBA	Cruise Roma	29	*	0-1	26.2
20130629156	248.27	W_CVBA	Cruise Roma	29	*	1-2	25.49
20130620156	428.35	W_CVBA	Cruise Roma	29	*	1	24.94
20120922157	320.96	W_CVBA	Cruise Barcelona	29	*	3	26
20120908157	385.26	W_CVBA	Cruise Barcelona	29	*	0	26.2
20120824156	418.21	W_CVBA	Cruise Roma	29	*	2	25.5
20120805156	466.98	W_CVBA	Cruise Roma	29	*	1-2	25.9
20120721157	384.33	W_CVBA	Cruise Barcelona	29	*	2	25.6
20120711156	282.03	W_CVBA	Cruise Roma	29	*	1-2	26.5
20120627156	414.71	W_CVBA	Cruise Roma	29	*	1-2	23.1
20120616157	410.97	W_CVBA	Cruise Barcelona	29	*	1	26
20180829156	335.67	E_CVBA	Cruise Roma	29	*	0-1	24.63
20180809157	485.82	E_CVBA	Cruise Barcelona	29	*	1	25.04
20180719157	479.3	E_CVBA	Cruise Barcelona	29	*	1-2	25.5
20180627156	459.19	E_CVBA	Cruise Roma	29	*	1	25.62
20180620156	419.53	E_CVBA	Cruise Roma	29	*	0-1	25.67
20180613156	367.54	E_CVBA	Cruise Roma	29	*	3	25.43
20170927157	383.87	E_CVBA	Cruise Barcelona	29	*	2	24.16
20170906157	377.41	E_CVBA	Cruise Barcelona	29	*	1-3	25.27
20170830157	448.41	E_CVBA	Cruise Barcelona	29	*	1-2	26.97
20170809157	463.91	E_CVBA	Cruise Barcelona	29	*	2	24.58
20170719157	473.96	E_CVBA	Cruise Barcelona	29	*	2	25.14
20170706156	444.73	E_CVBA	Cruise Roma	29	*	2	26.57
20160930157	411.96	E_CVBA	Cruise Barcelona	29	*	0	24.22
20160914157	462.81	E_CVBA	Cruise Barcelona	29	*	1-2	25.88
20160907157	202.36	E_CVBA	Cruise Barcelona	29	*	2-3	25.41
20160727157	426.66	E_CVBA	Cruise Barcelona	29	*	2	26.43
20160626157	407.36	E_CVBA	Cruise Barcelona	29	*	2	26.03
20160624157	426.47	E_CVBA	Cruise Barcelona	29	*	1-2	26.4
20150920157	187.04	E_CVBA	Cruise Barcelona	29	*	3	25.55
20150913157	430.7	E_CVBA	Cruise Barcelona	29	*	2	25.31
20150819157	447.54	E_CVBA	Cruise Barcelona	29	*	3	26.03
20150715157	449.05	E_CVBA	Cruise Barcelona	29	*	1-2	25.08
20150625156	349.45	E_CVBA	Cruise Roma	29	*	1-2	23.13
20150617157	335.27	E_CVBA	Cruise Barcelona	29	*	2	25.84
20150605157	488.62	E_CVBA	Cruise Barcelona	29	*	2	22.73
20140918156	306.73	E_CVBA	Cruise Roma	29	*	2	22.74
20140910157	445.77	E_CVBA	Cruise Barcelona	29	*	0-2	25.68
20140827157	456.7	E_CVBA	Cruise Barcelona	29	*	1-2	26.06
20140813157	394.18	E_CVBA	Cruise Barcelona	29	*	1-3	26.56
20140807156	537.17	E_CVBA	Cruise Roma	29	*	2	25.6
20140724156	452.2	E_CVBA	Cruise Roma	29	*	2	23.97
20140716157	441.81	E_CVBA	Cruise Barcelona	29	*	1	25.73
20140702157	416.03	E_CVBA	Cruise Barcelona	29	*	2	25.09
20140628156	454.79	E_CVBA	Cruise Roma	29	*	2	25.55
20140620157	346.8	E_CVBA	Cruise Barcelona	29	*	2-3	25.17
20140614156	431.23	E_CVBA	Cruise Roma	29	*	3	25.26
20140601157	490.75	E_CVBA	Cruise Barcelona	29	*	2	23.13
20130925156	480.24	E_CVBA	Cruise Roma	29	*	1	23.94
20130911156	185.87	E_CVBA	Cruise Roma	29	*	3	23.33
20130829157	466.81	E_CVBA	Cruise Barcelona	29	*	2	23.83
20130821156	404.32	E_CVBA	Cruise Roma	29	*	2-3	25.87
20130814156	348.23	E_CVBA	Cruise Roma	29	*	2-3	25.59
20130807156	456.65	E_CVBA	Cruise Roma	29	*	3	25.78
20130728156	447.41	E_CVBA	Cruise Roma	29	*	2	26.41
20130719156	461.1	E_CVBA	Cruise Roma	29	*	1-2	26.99
20130712156	389.29	E_CVBA	Cruise Roma	29	*	0	27.7
20130705156	432.72	E_CVBA	Cruise Roma	29	*	1-2	25.22
20130630156	352.68	E_CVBA	Cruise Roma	29	*	1	25.6
20130621156	398.95	E_CVBA	Cruise Roma	29	*	1-2	25.9
20130614156	427.97	E_CVBA	Cruise Roma	29	*	1-2	25.97
20120923157	192.6	E_CVBA	Cruise Barcelona	29	*	1-2	22.9
20120916157	377.91	E_CVBA	Cruise Barcelona	29	*	1	21.8
20120909157	344.75	E_CVBA	Cruise Barcelona	29	*	0	25
20120825156	372.47	E_CVBA	Cruise Roma	29	*	0-2	25.5
20120812156	376.25	E_CVBA	Cruise Roma	29	*	1	26
20120807156	270.89	E_CVBA	Cruise Roma	29	*	2	26
20120727157	373.83	E_CVBA	Cruise Barcelona	29	*	1-2	25
20120722157	386.11	E_CVBA	Cruise Barcelona	29	*	1-2	25.1
20120705156	457.66	E_CVBA	Cruise Roma	29	*	1	23.1
20120628156	435.85	E_CVBA	Cruise Roma	29	*	1	23.1
20120617157	395.37	E_CVBA	Cruise Barcelona	29	*	0-1	22.6
20170823170	316.61	CAPA	Cruise Bonaria	29	*	0	19.44
20170720170	179.93	CAPA	Cruise Bonaria	29	*	2	19.51
20170810170	166.41	CAPA	Cruise Bonaria	29	*	1	19.84
20170817170	174.07	CAPA	Cruise Bonaria	29	*	0	19.68
20180616135	159.9	ti	Cosica Serena Seconda	12		0.5	23.2
20150911131	169.62	SC	Sardinia Regina	12		1-2	16.93
20150904132	132.95	SC	Cosica Victoria	12		2-4	16.61
20150828132	134.24	SC	Cosica Victoria	12		0-1	16.68
20150821232	139.86	SC	Cosica Victoria	12		1	17.66
20150814132	161.5	SC	Cosica Victoria	12		1-2	17.29
20150807232	163.05	SC	Cosica Victoria	12		1-2	18.26
20150731232	157.22	SC	Cosica Victoria	12		2-4	17.81
20150724232	170.29	SC	Cosica Victoria	12		1-2	18.18
20150717232	167.92	SC	Cosica Victoria	12		0-1	17.54
20150710232	162.64	SC	Cosica Victoria	12		1-4	18.44
20150703232	157.06	SC	Cosica Victoria	12		0-1	17.56
20140912231	91.25	SC	Sardinia Regina	12		3-4	17.15
20140905132	171.62	SC	Cosica Victoria	12		1-2	16.05
20140829232	149	SC	Cosica Victoria	12		1-2	17.5
20140822132	136.64	SC	Cosica Victoria	12		3-4	17.26
20140808232	173.9	SC	Cosica Victoria	12		2	18.52
20140725232	168.69	SC	Cosica Victoria	12		0-2	17.83
20140718132	168.16	SC	Cosica Victoria	12		1-3	17.07
20130823231	138.9	SC	Sardinia Regina	12		2-3	17.69
20130816131	169.81	SC	Sardinia Regina	12		2-4	17.57
20130809131	142.98	SC	Sardinia Regina	12		2-4	17.43
20130802231	139.55	SC	Sardinia Regina	12		1-2	17.93
20130722132	174.92	SC	Cosica Victoria	12		2-3	17.47
20130715232	160.32	SC	Cosica Victoria	12		1-3	17.73
20130708132	173.5	SC	Cosica Victoria	12		2-3	17.65
20180917131	124.5	SB	Sardinia Regina	12		1-4	17.6
20180831232	35.21	SB	Cosica Victoria	12		1-4	17.35
20180705132	160	SB	Cosica Victoria	12		2-3	17.53
20170930232	49.29	SB	Cosica Victoria	12		0	18.02
20170919231	95.91	SB	Sardinia Regina	12		2-3	17.35
20170911232	16.74	SB	Cosica Victoria	12		4	16.46
20170911132	43.17	SB	Cosica Victoria	12		3-4	17.25
20170907131	176.99	SB	Sardinia Regina	12		1	17.33
20170814232	115.77	SB	Cosica Victoria	12		1-2	17.71
20170807131	167.36	SB	Sardinia Regina	12		1-2	17.38
20170729132	171.63	SB	Cosica Victoria	12		1-3	16.99
20170609132	171.35	SB	Cosica Victoria	12		1-2	17.4
20160922232	98.96	SB	Cosica Victoria	12		2	17.83
20160916231	130.51	SB	Sardinia Regina	12		2-3	18.35
20160910131	158.64	SB	Sardinia Regina	12		2-3	17.56
20150927132	118.5	SB	Cosica Victoria	12		2-4	17.25
20150909131	120.17	SB	Sardinia Regina	12		2-4	17.1
20150826231	91.49	SB	Sardinia Regina	12		1-2	17.59
20150812231	156.42	SB	Sardinia Regina	12		2	17.45
20150808231	139.45	SB	Sardinia Regina	12		0-1	17.58
20150725231	47.93	SB	Sardinia Regina	12		2-4	17.55
20150718131	165.71	SB	Sardinia Regina	12		0-1	17.47
20150711231	170.74	SB	Sardinia Regina	12		1-3	18.03
20150628232	171.73	SB	Cosica Victoria	12		0-2	18.33
20150621232	175.98	SB	Cosica Victoria	12		0-2	18.22
20140928132	184.9	SB	Cosica Victoria	12		2-4	16.21
20140921232	14.61	SB	Cosica Victoria	12		1-4	16.42
20140915232	106.8	SB	Cosica Victoria	12		2	16.57
20140910131	167.63	SB	Sardinia Regina	12		1-4	17.57
20140903131	74.8	SB	Sardinia Regina	12		2-3	17.66
20140827231	24.96	SB	Sardinia Regina	12		2-4	18.11
20140827131	14.04	SB	Sardinia Regina	12		3-4	17.42
20140820231	32.44	SB	Sardinia Regina	12		2-4	18.39
20140812132	50.91	SB	Cosica Victoria	12		3	17.16
20140722232	30.04	SB	Cosica Victoria	12		3-4	17.46
20140722132	24.92	SB	Cosica Victoria	12		3	16.58
20140715232	160.87	SB	Cosica Victoria	12		1-2	17.53
20140628131	179.2	SB	Sardinia Regina	12		2-3	17.44
20130929231	85.28	SB	Sardinia Regina	12		2-3	18.02
20130915132	25.65	SB	Cosica Victoria	12		4	17.67
20130908231	119.33	SB	Sardinia Regina	12		2-3	17.85
20130824132	180.88	SB	Cosica Victoria	12		1-2	17.52
20130817232	143.37	SB	Cosica Victoria	12		1-2	17.57
20130810132	172.12	SB	Cosica Victoria	12		3-4	17.33
20130803132	183.9	SB	Cosica Victoria	12		1-2	17.39
20130727232	157.93	SB	Cosica Victoria	12		1-3	17.83
20130720232	182.23	SB	Cosica Victoria	12		1-2	17.43
20130713132	183.36	SB	Cosica Victoria	12		1-2	17.42
20130706232	167.81	SB	Cosica Victoria	12		1-2	17.67
20130630132	170.73	SB	Cosica Victoria	12		2-3	17.29
20120930132	159.16	SB	Cosica Victoria	12		2-4	17.29
20120921132	168.9	SB	Cosica Victoria	12		1-3	16.01
20120914132	31.73	SB	Cosica Victoria	12		4	16.71
20110930131	180.97	SB	Sardinia Regina	12		1-2	17.97
20110925231	113.48	SB	Sardinia Regina	12		1	18.21
20110910131	176.01	SB	Sardinia Regina	12		1	17.82
20110902232	133.85	SB	Cosica Victoria	12		1-2	18.26
20110825231	129.11	SB	Sardinia Regina	12		1	18.3
20110819132	182.65	SB	Cosica Victoria	12		1-2	16.83
20110811131	184.23	SB	Sardinia Regina	12		0-1	17.63
20110806231	146.27	SB	Sardinia Regina	12		1	18.45
20110730131	178.38	SB	Sardinia Regina	12		0-2	17.86
20110715232	29.8	SB	Cosica Victoria	12		1-2	17.95
20110715132	38.64	SB	Cosica Victoria	12		2-4	17.51
20110708232	175.07	SB	Cosica Victoria	12		1-2	18.5
20110701232	185.25	SB	Cosica Victoria	12		1-3	17.9
20110624132	171.28	SB	Cosica Victoria	12		1-2	17.77
20110618231	157.25	SB	Sardinia Regina	12		1	17.14
20110611131	95.5	SB	Sardinia Regina	12		1-3	17.63
20110605232	147.36	SB	Cosica Victoria	12		1-2	17.81
20100924232	91.88	SB	Cosica Victoria	12		1	18.22
20100910232	104.18	SB	Cosica Victoria	12		1-2	16.86
20100905232	116.28	SB	Cosica Victoria	12		1	18.28
20100831132	156.62	SB	Cosica Victoria	12		2	17.72
20100826131	157.92	SB	Sardinia Regina	12		1	17.04
20100819231	138.41	SB	Sardinia Regina	12		0-1	17.61
20100812231	128.34	SB	Sardinia Regina	12		0-1	17.8
20100729231	22.35	SB	Sardinia Regina	12		2	18.6
20100729131	26.69	SB	Sardinia Regina	12		2	16.97
20100717231	167.66	SB	Sardinia Regina	12		1	18.15
20100708231	169.16	SB	Sardinia Regina	12		1	18.53
20100701131	174.24	SB	Sardinia Regina	12		0-1	18.43
20100625232	166.52	SB	Cosica Victoria	12		0-1	18.85
20100618132	170.53	SB	Cosica Victoria	12		0-1	17.95
20100613131	168.37	SB	Sardinia Regina	12		0-2	17.98
20100606132	157.52	SB	Cosica Victoria	12		0	18.24
20090911235	134.88	SB	Cosica Serena Seconda	12		1-2	25.64
20090827132	104.18	SB	Cosica Victoria	12		2	20.5
20090820132	114.4	SB	Cosica Victoria	12		1-2	18.15
20090811231	23.88	SB	Sardinia Regina	12		3	17.55
20090804131	149.38	SB	Sardinia Regina	12		1-2	17.54
20090728231	160.45	SB	Sardinia Regina	12		0	18.46
20090721131	133.22	SB	Sardinia Regina	12		1	17.28
20090714131	136.07	SB	Sardinia Regina	12		1-4	17.77
20090707131	53.36	SB	Sardinia Regina	12		2-4	18.05
20090703131	109.12	SB	Sardinia Regina	12		1	17.91
20090627231	176.69	SB	Sardinia Regina	12		1	18.54
20090620231	152.7	SB	Sardinia Regina	12		1-3	18.14
20090613131	146.61	SB	Sardinia Regina	12		1	18.22
20090606231	162.34	SB	Sardinia Regina	12		2-3	18.17
20080829132	15.88	SB	Cosica Victoria	12		na	na
20080725131	12.02	SB	Sardinia Regina	12		na	na
20080628232	2.8	SB	Cosica Victoria	12		na	na
20080607231	7.8	SB	Sardinia Regina	12		na	na
20170726231	78.03	S_LB	Sardinia Regina	12		2	17.57
20170705131	106.47	S_LB	Sardinia Regina	12		1	17.6
20140930231	113.06	S_LB	Sardinia Regina	12		1	17.83
20170804131	144.98	NC	Sardinia Regina	12		0-1	17.93
20160829232	137.14	NC	Cosica Victoria	12		2-3	16.82
20160817231	105.24	NC	Sardinia Regina	12		3-4	17.3
20160803131	116.31	NC	Sardinia Regina	12		1-4	17.81
20160706132	154.45	NC	Cosica Victoria	12		1-2	17.33
20160628232	145.51	NC	Cosica Victoria	12		1-2	17.52
20160622232	151.36	NC	Cosica Victoria	12		2-3	17
20140626132	20.56	NC	Cosica Victoria	12		3-4	16.5
20140620232	81.36	NC	Cosica Victoria	12		1-3	17.16
20140613232	153.31	NC	Cosica Victoria	12		2-4	17.45
20140603132	158.51	NC	Cosica Victoria	12		0-1	17.53
20130702131	156.28	NC	Sardinia Regina	12		2	16.26
20130628231	159.69	NC	Sardinia Regina	12		1-3	17.63
20130614131	154.21	NC	Sardinia Regina	12		1-4	16.84
20130607231	157.27	NC	Sardinia Regina	12		1-3	16.87
20120916131	143.88	NC	Sardinia Regina	12		1-3.5	17.47
20120910231	128.01	NC	Sardinia Regina	12		1.5-2	17.28
20120905231	135.03	NC	Sardinia Regina	12		2-3	16.18
20120829131	148.91	NC	Sardinia Regina	12		2-2.5	17.43
20120814131	148.47	NC	Sardinia Regina	12		1-2	17.51
20120808131	138.75	NC	Sardinia Regina	12		1.5-2	16.35
20120731231	116.52	NC	Sardinia Regina	12		1-4	16.23
20120725231	148.68	NC	Sardinia Regina	12		2-4	17.38
20120718131	157.84	NC	Sardinia Regina	12		1-1.5	16.43
20120711131	156.69	NC	Sardinia Regina	12		1.5-4	17.21
20120704231	153.68	NC	Sardinia Regina	12		0.5-2	16.5
20120627231	149.64	NC	Sardinia Regina	12		0.5-1	16.96
20120620231	146.88	NC	Sardinia Regina	12		1-3	16.36
20120612131	15.38	NC	Sardinia Regina	12		na	16.44
20120604131	45.59	NC	Sardinia Regina	12		2.5-4	16.6
20100912233	136.86	NC	Cosica Serena Seconda	12		2	17.69
20100906133	163.4	NC	Cosica Serena Seconda	12		0-2	17.69
20100818133	80.75	NC	Cosica Serena Seconda	12		1-4	15.82
20100810133	152.29	NC	Cosica Serena Seconda	12		1	17.85
20100727233	149.41	NC	Cosica Serena Seconda	12		1	17.32
20100719133	153.29	NC	Cosica Serena Seconda	12		1-2	17.56
20100712233	157.43	NC	Cosica Serena Seconda	12		1-2	17.37
20100705133	161.62	NC	Cosica Serena Seconda	12		1-2	17.56
20100629233	150.46	NC	Cosica Serena Seconda	12		1	17.73
20100623133	159.7	NC	Cosica Serena Seconda	12		1-2	17.57
20100619233	35.55	NC	Cosica Serena Seconda	12		1	17.54
20100612233	154.36	NC	Cosica Serena Seconda	12		1	17.55
20100606133	154.29	NC	Cosica Serena Seconda	12		1	17.78
20090913133	125.61	NC	Cosica Serena Seconda	12		1	17.79
20090907133	37.62	NC	Cosica Serena Seconda	12		2-4	17.15
20090901133	126.44	NC	Cosica Serena Seconda	12		0	18.05
20090817233	124.65	NC	Cosica Serena Seconda	12		0-2	17.94
20090811233	5.09	NC	Cosica Serena Seconda	12		0-2	17.5
20090728233	109.81	NC	Cosica Serena Seconda	12		0	18.17
20090720133	121.45	NC	Cosica Serena Seconda	12		3	18.31
20090713133	148.9	NC	Cosica Serena Seconda	12		0	17.88
20090708133	5.64	NC	Cosica Serena Seconda	12		3-4	18.1
20090701233	124.98	NC	Cosica Serena Seconda	12		0	17.93
20090622133	142.49	NC	Cosica Serena Seconda	12		1	17.79
20090616233	138.92	NC	Cosica Serena Seconda	12		0-2	17.56
20180929235	164.82	NB	Cosica Serena Seconda	12		1-3	22.84
20160607132	100.58	N_LB	Cosica Victoria	12		1	17.06
20170708240	104.14	SB	Sardina Vera	15		0-1	17.37
20160905240	127.23	SB	Sardina Vera	15		2	17.38
20160827255	137.25	SB	Corsica Marina II	15		1-2	16.49
20160822140	143.02	SB	Sardina Vera	15		2-4	16.51
20180916140	89.79	S_LB	Sardina Vera	15		1	16.74
20180819155	107.95	S_LB	Corsica Marina II	15		1	17.44
20180805255	106.08	S_LB	Corsica Marina II	15		1	17
20180720155	103.13	S_LB	Corsica Marina II	15		1	17.3
20180708255	97.42	S_LB	Corsica Marina II	15		1	16.6
20180624140	104.85	S_LB	Sardina Vera	15		1	15.84
20170923255	101.53	S_LB	Corsica Marina II	15		3	17.6
20170610255	101.73	S_LB	Corsica Marina II	15		0	17.95
20140617255	108.2	S_LB	Corsica Marina II	15		2	16.86
20110715255	111.92	S_LB	Corsica Marina II	15		3	16.6
20110709155	109.02	S_LB	Corsica Marina II	15		2	16.7
20110630255	109.44	S_LB	Corsica Marina II	15		2	16
20110624255	108.68	S_LB	Corsica Marina II	15		2	16
20110618155	110.68	S_LB	Corsica Marina II	15		3	16
20110602255	107.49	S_LB	Corsica Marina II	15		1	16.4
20100915155	79.49	S_LB	Corsica Marina II	15		3	16
20100906155	95.01	S_LB	Corsica Marina II	15		2	15
20100827255	107.84	S_LB	Corsica Marina II	15		1	16
20100804255	105.78	S_LB	Corsica Marina II	15		2	18
20100708255	108.07	S_LB	Corsica Marina II	15		0	17
20100626155	99.18	S_LB	Corsica Marina II	15		1	16
20100616255	48.52	S_LB	Corsica Marina II	15		2	17
20100610255	106.9	S_LB	Corsica Marina II	15		2	17
20090923155	103.05	S_LB	Corsica Marina II	15		1	17.6
20090827155	104.39	S_LB	Corsica Marina II	15		1	17.8
20090817155	103.72	S_LB	Corsica Marina II	15		0	16.6
20090807255	104.08	S_LB	Corsica Marina II	15		2	17.5
20090729255	106.61	S_LB	Corsica Marina II	15		0	17.2
20090724155	75.81	S_LB	Corsica Marina II	15		1	17.6
20090701155	99.93	S_LB	Corsica Marina II	15		1	16
20090626255	103.52	S_LB	Corsica Marina II	15		1	17.8
20090612255	104.24	S_LB	Corsica Marina II	15		1	17.8
20090604255	104.69	S_LB	Corsica Marina II	15		1	17.8
20080922155	105.57	S_LB	Corsica Marina II	15		1	17.3
20080910155	103.5	S_LB	Corsica Marina II	15		0	16.9
20080904155	108.22	S_LB	Corsica Marina II	15		3	17
20080825155	105.61	S_LB	Corsica Marina II	15		1	17.1
20080814155	106.94	S_LB	Corsica Marina II	15		1	17
20080728255	107.5	S_LB	Corsica Marina II	15		2	16.9
20080715255	103.82	S_LB	Corsica Marina II	15		0	17.1
20080707255	104.64	S_LB	Corsica Marina II	15		2	17.4
20080702155	106.06	S_LB	Corsica Marina II	15		0	16.7
20080626155	104.73	S_LB	Corsica Marina II	15		1	16.6
20080611255	79.45	S_LB	Corsica Marina II	15		1	16.7
20080604255	83.09	S_LB	Corsica Marina II	15		1	17.4
20110911140	159.05	NC	Sardina Vera	15		1	16.57
20110905140	36.16	NC	Sardina Vera	15		2-3	16.25
20110830140	138.96	NC	Sardina Vera	15		3-4	16.74
20110824140	157.19	NC	Sardina Vera	15		1	16.87
20110816140	163.36	NC	Sardina Vera	15		1	16.46
20110810240	137.84	NC	Sardina Vera	15		1-2	16.66
20110804140	160.5	NC	Sardina Vera	15		1-2	16.16
20110727140	157.27	NC	Sardina Vera	15		1-2	16.44
20110719240	121.34	NC	Sardina Vera	15		1-3	16.53
20110713240	158.49	NC	Sardina Vera	15		1	17.1
20110706240	85.28	NC	Sardina Vera	15		1-2	16.48
20110630140	130.79	NC	Sardina Vera	15		0-3	16.41
20110623240	156.17	NC	Sardina Vera	15		0-1	16.96
20110615240	153.72	NC	Sardina Vera	15		0	17.22
20100831140	155.1	NC	Sardina Vera	15		1-2	17.41
20100824240	156.34	NC	Sardina Vera	15		1-3	16.99
20100803240	61.53	NC	Sardina Vera	15		1-2	17.07
20150909255	113.31	N_LB	Corsica Marina II	15		1	17.18
20150804255	113.09	N_LB	Corsica Marina II	15		1	16.96
20150715155	111.92	N_LB	Corsica Marina II	15		1	16.65
20150708255	112.17	N_LB	Corsica Marina II	15		1	16.72
20150625255	111.37	N_LB	Corsica Marina II	15		1	16.8
20150618155	114.01	N_LB	Corsica Marina II	15		1	16.89
20130807255	34.44	N_LB	Corsica Marina II	15		1	16.97
20120905155	108.55	N_LB	Corsica Marina II	15		1	16.8
20120829255	108.33	N_LB	Corsica Marina II	15		1	16
20120710155	102.22	N_LB	Corsica Marina II	15		2	17
20120704255	108.73	N_LB	Corsica Marina II	15		0	18
20120626155	109.19	N_LB	Corsica Marina II	15		1	16
20120613255	64.36	N_LB	Corsica Marina II	15		3	15
20120606155	92.42	N_LB	Corsica Marina II	15		1	10
20160606143	250.3	TAJ	Mega Express Two	20		2	25.9
20180604243	183.59	SB	Mega Express Two	20		1-3	27.34
20150607243	170.04	SB	Mega Express Two	20		1-2	20.48
20140622151	163.8	SB	Mega Express	20		0-3	20.84
20140606151	167.46	SB	Mega Express	20		2-4	22.48
20130623243	175.84	SB	Mega Express Two	20		2-4	21.12
20130616243	174.68	SB	Mega Express Two	20		0-1	20.57
20130609243	159	SB	Mega Express Two	20		1-4	22.75
20130602243	178.69	SB	Mega Express Two	20		1-3	21.3
20120906243	180.53	SB	Mega Express Two	20		1-3	22.48
20120827243	178.81	SB	Mega Express Two	20		1-2	24.26
20120820243	168.05	SB	Mega Express Two	20		1-3	23.98
20120723243	38.53	SB	Mega Express Two	20		na	20.45
20120723143	33.98	SB	Mega Express Two	20		na	19.17
20120716243	170.77	SB	Mega Express Two	20		1-1.5	21.61
20120709143	181.73	SB	Mega Express Two	20		0.5-1	20.96
20120625143	183.15	SB	Mega Express Two	20		1-3	20.41
20120618243	174.38	SB	Mega Express Two	20		0-2.5	21.35
20120613243	28.09	SB	Mega Express Two	20		3.5-4	21.09
20120606143	180.23	SB	Mega Express Two	20		1-3	21.59
20120601143	174.22	SB	Mega Express Two	20		1-2	26.35
20170722174	150.36	S_AP	Olimpia Palace	20		1	21.86
20170629174	201.72	S_AP	Olimpia Palace	20		1	25.55
20170622274	51.99	S_AP	Olimpia Palace	20		1	24.48
20170622174	172.24	S_AP	Olimpia Palace	20		1	24.48
20160628174	395.29	S_AP	Olimpia Palace	20		2	27.42
20160626174	284.86	S_AP	Olimpia Palace	20		2	25.85
20150924174	155.89	S_AP	Olimpia Palace	20		2	24.73
20150827174	303.18	S_AP	Olimpia Palace	20		2	27.23
20150718174	294.43	S_AP	Olimpia Palace	20		1	27.23
20150703274	32.92	S_AP	Olimpia Palace	20		1	25.34
20150703174	182.32	S_AP	Olimpia Palace	20		1	25.34
20150625174	410.01	S_AP	Olimpia Palace	20		1	24.52
20150912251	138.26	NC	Mega Express	20		2-4	28.02
20150626243	147.29	NC	Mega Express Two	20		0-1	19.3
20150619143	155.66	NC	Mega Express Two	20		2-3	21.33
20140914251	152.64	NC	Mega Express	20		1-2	20.19
20140908251	162.33	NC	Mega Express	20		0-2	20.23
20130913243	137.79	NC	Mega Express Two	20		2-3	21.16
20130906143	143.34	NC	Mega Express Two	20		1-4	19.86
20130821243	133.97	NC	Mega Express Two	20		3-4	19.64
20130813143	151.42	NC	Mega Express Two	20		1-2	20.71
20130806143	135.81	NC	Mega Express Two	20		1-2	25.2
20130730143	152.17	NC	Mega Express Two	20		2-4	19.99
20130725243	162.64	NC	Mega Express Two	20		2-3	19.61
20130718143	143.14	NC	Mega Express Two	20		1	20.32
20130711143	145.78	NC	Mega Express Two	20		1-4	20.96
20150930251	96.03	N_LB	Mega Express	20		2	18.91
20170723174	302.86	N_AP	Olimpia Palace	20		0	26.82
20170630174	158.22	N_AP	Olimpia Palace	20		2	27.27
20170623174	225.97	N_AP	Olimpia Palace	20		1	24.8
20160629174	439.83	N_AP	Olimpia Palace	20		1	27.04
20150925174	308.03	N_AP	Olimpia Palace	20		2	27.63
20150923174	45.89	N_AP	Olimpia Palace	20		2	25.22
20150828174	274.12	N_AP	Olimpia Palace	20		1	26.53
20150719174	175.64	N_AP	Olimpia Palace	20		1	27.25
20150704174	312.38	N_AP	Olimpia Palace	20		1	27.85
20150702174	243.32	N_AP	Olimpia Palace	20		0	27.12
20150626174	299.58	N_AP	Olimpia Palace	20		3	26.75
20160819142	232.67	LGA	Mega Express Three	20		1	27.5
20160802142	248.93	LGA	Mega Express Three	20		2	28.27
20160722142	265.12	LGA	Mega Express Three	20		1	27.37
20150830242	210.61	LGA	Mega Express Three	20		0	27.5
20150823242	146.57	LGA	Mega Express Three	20		1	27.9
20150809142	272.58	LGA	Mega Express Three	20		1	29.3
20150802142	283.08	LGA	Mega Express Three	20		1	28.2
20150726242	178.12	LGA	Mega Express Three	20		2	7.7
20150719142	276.49	LGA	Mega Express Three	20		0	27.5
20150628242	233.09	LGA	Mega Express Three	20		0	11.2
20150619142	293.76	LGA	Mega Express Three	20		1	17.7
20140921251	18.08	LGA	Mega Express	20		1	22
20140914142	285.76	LGA	Mega Express Three	20		1	26.2
20140905142	280.93	LGA	Mega Express Three	20		1	27.1
20140831142	293.17	LGA	Mega Express Three	20		0	16.4
20140824242	117.3	LGA	Mega Express Three	20		3	22.7
20140810142	278.99	LGA	Mega Express Three	20		3	26.6
20140803242	202.92	LGA	Mega Express Three	20		1	27.8
20140727242	225.14	LGA	Mega Express Three	20		2	25
20140720242	215.44	LGA	Mega Express Three	20		1	21.8
20140706142	284.27	LGA	Mega Express Three	20		1	26.6
20140622142	286.69	LGA	Mega Express Three	20		1	26
20140606142	283.09	LGA	Mega Express Three	20		1	26.6
20130922143	271.57	LGA	Mega Express Two	20		1	27.1
20130913242	184.35	LGA	Mega Express Three	20		1	10.6
20130906142	289.65	LGA	Mega Express Three	20		1	18.9
20130830242	199.94	LGA	Mega Express Three	20		1	10.7
20130809142	240.72	LGA	Mega Express Three	20		1	21.6
20130804242	222.33	LGA	Mega Express Three	20		0	10.3
20130728242	229.81	LGA	Mega Express Three	20		2	9.8
20130726242	238.97	LGA	Mega Express Three	20		0	20
20130718242	238.62	LGA	Mega Express Three	20		0	10.9
20130714142	292.4	LGA	Mega Express Three	20		0	12.9
20130621142	279.79	LGA	Mega Express Three	20		1	27.6
20130614142	289.8	LGA	Mega Express Three	20		0	27.7
20130609142	292.41	LGA	Mega Express Three	20		1	22.3
20130602242	255.64	LGA	Mega Express Three	20		1	10.7
20120916142	289.57	LGA	Mega Express Three	20		2	27
20120909142	298.49	LGA	Mega Express Three	20		1	20
20120907242	196.46	LGA	Mega Express Three	20		0	10
20120817242	213.81	LGA	Mega Express Three	20		1	11
20120810242	214.37	LGA	Mega Express Three	20		1	10
20120727142	292.14	LGA	Mega Express Three	20		0	13
20120720142	285.22	LGA	Mega Express Three	20		0	25
20120715142	102.22	LGA	Mega Express Three	20		1	25
20120713142	157.95	LGA	Mega Express Three	20		2	16
20120629142	286.65	LGA	Mega Express Three	20		1	26
20120624242	235.66	LGA	Mega Express Three	20		1	10
20120610242	227.96	LGA	Mega Express Three	20		1	11
20120601242	267.39	LGA	Mega Express Three	20		0	24
20090918136	142.79	SB	Mega Express Five	22		2	24.82
20170831170	45.98	CAPA	Cruise Bonaria	22		3	19.98
20170618167	92.39	NC	Pascal Lota	23		4	27.09
20170604267	225.14	LGA	Pascal Lota	23		2	27.67
20170820150	156.02	SB	Mega Smeralda	25		1-3	19.45
20160814250	168.47	SB	Mega Smeralda	25		1	20.32
20160807166	150.95	SB	Mega Andrea	25		3-4	19.42
20160731150	156.95	SB	Mega Smeralda	25		1-3	19.57
20160724166	134.06	SB	Mega Andrea	25		1-4	19.92
20160710266	177.01	SB	Mega Andrea	25		1-2	20.3
20160703150	161.32	SB	Mega Smeralda	25		1-4	19.89
20160619250	185.9	SB	Mega Smeralda	25		2-3	19.93
20180718157	492.78	W_CVBA	Cruise Barcelona	29		2	26.2
20180626156	501.38	W_CVBA	Cruise Roma	29		1	25.92
20180612156	412.88	W_CVBA	Cruise Roma	29		1-2	25.76
20170926157	149.89	W_CVBA	Cruise Barcelona	29		2	24
20170705156	391	W_CVBA	Cruise Roma	29		2	24.05
20160913157	499.43	W_CVBA	Cruise Barcelona	29		2	26.23
20160623157	425.7	W_CVBA	Cruise Barcelona	29		1	23.2
20150919157	301.32	W_CVBA	Cruise Barcelona	29		2-3	25.72
20140812157	513.14	W_CVBA	Cruise Barcelona	29		2	26.1
20140627156	516.72	W_CVBA	Cruise Roma	29		2	25.99
20140613156	516.56	W_CVBA	Cruise Roma	29		2	26.33
20130813156	304.12	W_CVBA	Cruise Roma	29		1-2	27.08
20130718156	464.43	W_CVBA	Cruise Roma	29		2	26.05
20130704156	214.86	W_CVBA	Cruise Roma	29		1-3	22.5-24.5
20130613156	481.8	W_CVBA	Cruise Roma	29		0-1	24.08
20120915157	152.81	W_CVBA	Cruise Barcelona	29		3	26
20120811156	463.64	W_CVBA	Cruise Roma	29		0-1	26.5
20120726157	493.48	W_CVBA	Cruise Barcelona	29		1	23.4
20120704156	459.51	W_CVBA	Cruise Roma	29		2	22.8
20120712156	123.74	E_CVBA	Cruise Roma	29		3	23
