# Supplementary material for: Trends in summer presence of fin whales in the Western Mediterranean Sea Region: new insights from a long-term monitoring program
Source: PeerJ. 2020 Dec 14;8:e10544. doi: 10.7717/peerj.10544 (PMC7745674; doi:10.7717/peerj.10544)
Supplement: Supplemental Information 2 — All fin whale sighting data, with the code of the transect where the observation was done and the data needed for the distance sampling analysis and group size analysis. [file peerj-08-10544-s002.xlsx]

## Sheet: bp_data_dist
group	starttime	species_ce	minimum	maximum	best	sightdist	sightangle	height	perp_dist
20080621131	2008-06-21 12:19:00	bp	1	1	1	500	100	12	492.404
20080822131	2008-08-22 07:58:00	bp	1	1	1	500	60	12	433.013
20090616133	2009-06-16 09:50:00	bp	2	2	2	1000	73	12	956.305
20090620131	2009-06-20 08:53:00	bp	1	1	1	800	90	12	800
20090622233	2009-06-22 15:37:00	bp	2	2	2	2000	75	12	1931.85
20090622233	2009-06-22 16:02:00	bp	2	2	2	1000	100	12	984.808
20090622233	2009-06-22 16:18:00	bp	1	1	1	2500	50	12	1915.11
20090622233	2009-06-22 16:47:00	bp	2	2	2	1000	10	12	173.648
20090701133	2009-07-01 09:59:00	bp	2	2	2	2000	90	12	2000
20090701133	2009-07-01 10:30:00	bp	1	1	1	2000	90	12	2000
20090701133	2009-07-01 10:33:00	bp	1	1	1	1000	100	12	984.808
20090701133	2009-07-01 11:11:00	bp	1	1	1	2000	90	12	2000
20090701133	2009-07-01 12:02:00	bp	2	2	2	1500	90	12	1500
20090701233	2009-07-01 15:15:00	bp	2	2	2	1500	90	12	1500
20090713133	2009-07-13 09:44:00	bp	2	2	2	2000	90	12	2000
20090713133	2009-07-13 10:05:00	bp	1	1	1	35	20	12	11.9707
20090713133	2009-07-13 10:36:00	bp	1	1	1	200	70	12	187.939
20090713133	2009-07-13 10:59:00	bp	1	1	1	1000	90	12	1000
20090714131	2009-07-14 08:36:00	bp	2	2	2	800	0	12	0
20090714231	2009-07-14 19:11:00	bp	3	3	3	2000	0	12	0
20090720133	2009-07-20 08:48:00	bp	1	1	1	1000	90	12	1000
20090720133	2009-07-20 09:42:00	bp	2	2	2	1500	90	12	1500
20090720133	2009-07-20 10:07:00	bp	2	2	2	2000	0	12	0
20090720133	2009-07-20 10:09:00	bp	1	1	1	50	90	12	50
20090728133	2009-07-28 11:19:00	bp	1	1	1	30	20	12	10.2606
20090728233	2009-07-28 17:52:00	bp	1	1	1	1000	90	12	1000
20090811233	2009-08-11 18:17:00	bp	1	1	1	700	0	12	0
20090901233	2009-09-01 16:29:00	bp	1	1	1	100	90	12	100
20100606132	2010-06-06 09:28:00	bp	1	1	1	1000	30	12	500
20100606133	2010-06-06 09:31:00	bp	1	1	1	1500	5	12	130.734
20100606132	2010-06-06 09:32:00	bp	2	3	2	400	80	12	393.923
20100606132	2010-06-06 11:52:00	bp	1	1	1	1000	90	12	1000
20100606233	2010-06-06 15:26:00	bp	1	1	1	1000	30	12	500
20100606233	2010-06-06 17:07:00	bp	1	1	1	1500	20	12	513.03
20100606233	2010-06-06 17:44:00	bp	1	1	1	1500	20	12	513.03
20100606232	2010-06-06 18:21:00	bp	2	2	2	750	20	12	256.515
20100606232	2010-06-06 18:23:00	bp	1	1	1	2000	90	12	2000
20100612133	2010-06-12 09:13:00	bp	1	1	1	1000	45	12	707.107
20100612133	2010-06-12 09:20:00	bp	2	2	2	1000	40	12	642.788
20100612233	2010-06-12 17:39:00	bp	2	2	2	2000	45	12	1414.21
20100613131	2010-06-13 09:40:00	bp	3	3	3	1000	20	12	342.02
20100613131	2010-06-13 09:43:00	bp	2	3	2	1000	30	12	500
20100613131	2010-06-13 10:52:00	bp	2	2	2	1000	30	12	500
20100613131	2010-06-13 10:56:00	bp	1	1	1	2000	90	12	2000
20100613231	2010-06-13 17:04:00	bp	2	2	2	2000	40	12	1285.58
20100613231	2010-06-13 19:35:00	bp	1	1	1	1000	10	12	173.648
20100618132	2010-06-18 10:47:00	bp	1	1	1	600	90	12	600
20100618132	2010-06-18 12:49:00	bp	2	2	2	1000	45	12	707.107
20100618232	2010-06-18 17:11:00	bp	1	1	1	1000	90	12	1000
20100623233	2010-06-23 15:53:00	bp	1	1	1	1000	30	12	500
20100623233	2010-06-23 16:23:00	bp	1	1	1	1000	30	12	500
20100623233	2010-06-23 17:03:00	bp	1	1	1	1500	75	12	1448.89
20100623233	2010-06-23 17:20:00	bp	1	1	1	1500	45	12	1060.66
20100623233	2010-06-23 17:41:00	bp	1	1	1	750	60	12	649.519
20100625232	2010-06-25 16:39:00	bp	1	1	1	750	30	12	375
20100625232	2010-06-25 17:33:00	bp	1	1	1	200	45	12	141.421
20100625232	2010-06-25 18:15:00	bp	1	1	1	500	30	12	250
20100625232	2010-06-25 18:18:00	bp	1	1	1	800	30	12	400
20100625232	2010-06-25 18:27:00	bp	1	1	1	500	45	12	353.553
20100701131	2010-07-01 09:47:00	bp	1	1	1	1000	60	12	866.025
20100701131	2010-07-01 09:48:00	bp	1	1	1	300	10	12	52.0945
20100701131	2010-07-01 09:49:00	bp	1	1	1	2000	20	12	684.04
20100701131	2010-07-01 09:52:00	bp	1	1	1	1500	30	12	750
20100701131	2010-07-01 10:09:00	bp	1	1	1	600	90	12	600
20100701231	2010-07-01 17:53:00	bp	1	1	1	1000	40	12	642.788
20100701231	2010-07-01 17:58:00	bp	2	2	2	2000	70	12	1879.39
20100701231	2010-07-01 18:02:00	bp	1	1	1	2000	10	12	347.296
20100701231	2010-07-01 18:05:00	bp	1	1	1	2000	30	12	1000
20100701231	2010-07-01 18:27:00	bp	1	1	1	2000	80	12	1969.62
20100701231	2010-07-01 18:31:00	bp	1	1	1	500	30	12	250
20100705133	2010-07-05 10:31:00	bp	1	1	1	500	30	12	250
20100705133	2010-07-05 10:42:00	bp	1	1	1	1000	20	12	342.02
20100708131	2010-07-08 09:01:00	bp	1	1	1	2000	90	12	2000
20100708131	2010-07-08 09:38:00	bp	1	1	1	500	90	12	500
20100708231	2010-07-08 18:06:00	bp	1	1	1	500	30	12	250
20100712133	2010-07-12 12:14:00	bp	1	1	1	1000	45	12	707.107
20100712233	2010-07-12 15:26:00	bp	1	1	1	1500	60	12	1299.04
20100712233	2010-07-12 16:00:00	bp	1	1	1	1000	30	12	500
20100712233	2010-07-12 17:04:00	bp	2	2	2	1000	45	12	707.107
20100712233	2010-07-12 17:19:00	bp	1	1	1	900	15	12	232.937
20100712233	2010-07-12 17:23:00	bp	1	1	1	700	60	12	606.218
20100717131	2010-07-17 11:11:00	bp	1	1	1	1000	30	12	500
20100717231	2010-07-17 17:25:00	bp	1	1	1	2000	20	12	684.04
20100717231	2010-07-17 17:33:00	bp	1	1	1	700	40	12	449.951
20100719233	2010-07-19 16:14:00	bp	1	1	1	1500	30	12	750
20100719233	2010-07-19 16:45:00	bp	1	1	1	750	90	12	750
20100719233	2010-07-19 16:54:00	bp	1	1	1	750	60	12	649.519
20100727233	2010-07-27 15:40:00	bp	1	1	1	150	45	12	106.066
20100727233	2010-07-27 15:44:00	bp	1	1	1	1000	80	12	984.808
20100727233	2010-07-27 16:28:00	bp	1	1	1	100	10	12	17.3648
20100727233	2010-07-27 16:45:00	bp	1	1	1	1500	45	12	1060.66
20100803140	2010-08-03 08:35:00	bp	1	1	1	2000	0	15	0
20100803140	2010-08-03 08:48:00	bp	1	1	1	1500	10	15	260.472
20100803140	2010-08-03 09:16:00	bp	1	1	1	2000	45	15	1414.21
20100803140	2010-08-03 09:45:00	bp	2	2	2	600	80	15	590.885
20100803140	2010-08-03 10:28:00	bp	4	4	4	1500	20	15	513.03
20100803140	2010-08-03 10:37:00	bp	3	3	3	1000	90	15	1000
20100803140	2010-08-03 10:43:00	bp	2	2	2	1000	45	15	707.107
20100803140	2010-08-03 10:50:00	bp	1	1	1	700	60	15	606.218
20100803140	2010-08-03 10:55:00	bp	1	1	1	2000	45	15	1414.21
20100803140	2010-08-03 11:15:00	bp	2	2	2	2000	30	15	1000
20100805131	2010-08-05 08:53:00	bp	1	1	1	2000	20	12	684.04
20100805131	2010-08-05 09:09:00	bp	1	1	1	1500	87	12	1497.94
20100805131	2010-08-05 09:30:00	bp	1	1	1	750	60	12	649.519
20100810133	2010-08-10 09:49:00	bp	3	3	3	2000	40	12	1285.58
20100810133	2010-08-10 10:07:00	bp	1	1	1	1000	90	12	1000
20100810233	2010-08-10 16:26:00	bp	1	1	1	500	30	12	250
20100810233	2010-08-10 17:12:00	bp	1	1	1	100	0	12	0
20100810233	2010-08-10 17:52:00	bp	1	1	1	2000	20	12	684.04
20100810233	2010-08-10 18:12:00	bp	1	1	1	100	10	12	17.3648
20100819131	2010-08-19 08:09:00	bp	2	2	2	500	90	12	500
20100824140	2010-08-24 09:37:00	bp	1	1	1	1500	90	15	1500
20100824140	2010-08-24 10:30:00	bp	2	2	2	50	20	15	17.101
20100824140	2010-08-24 10:32:00	bp	1	1	1	2000	50	15	1532.09
20100824140	2010-08-24 10:40:00	bp	1	1	1	1500	90	15	1500
20100824140	2010-08-24 10:44:00	bp	2	2	2	1000	45	15	707.107
20100824140	2010-08-24 11:21:00	bp	1	1	1	1500	45	15	1060.66
20100824240	2010-08-24 16:15:00	bp	1	1	1	900	20	15	307.818
20100824240	2010-08-24 16:55:00	bp	2	2	2	500	90	15	500
20100824240	2010-08-24 17:31:00	bp	1	1	1	750	45	15	530.33
20100824240	2010-08-24 17:38:00	bp	2	2	2	1500	40	15	964.181
20100824240	2010-08-24 18:16:00	bp	1	1	1	2000	90	15	2000
20100831132	2010-08-31 08:11:00	bp	1	1	1	2000	45	12	1414.21
20100831132	2010-08-31 09:33:00	bp	1	1	1	2000	45	12	1414.21
20100831132	2010-08-31 09:44:00	bp	1	1	1	2000	30	12	1000
20100831140	2010-08-31 09:52:00	bp	2	2	2	2000	30	15	1000
20100831140	2010-08-31 09:55:00	bp	1	1	1	2000	40	15	1285.58
20100831140	2010-08-31 10:04:00	bp	1	1	1	1500	45	15	1060.66
20100831140	2010-08-31 11:19:00	bp	1	1	1	2000	20	15	684.04
20100831140	2010-08-31 11:25:00	bp	1	1	1	2000	0	15	0
20100831240	2010-08-31 15:27:00	bp	1	1	1	1500	0	15	0
20100831240	2010-08-31 15:34:00	bp	2	2	2	800	90	15	800
20100831240	2010-08-31 16:15:00	bp	1	1	1	1500	30	15	750
20100831240	2010-08-31 17:28:00	bp	2	2	2	2500	10	15	434.12
20100831240	2010-08-31 17:48:00	bp	2	2	2	1000	40	15	642.788
20100831232	2010-08-31 17:55:00	bp	2	2	2	2000	30	12	1000
20100831232	2010-08-31 18:15:00	bp	1	1	1	2000	20	12	684.04
20100831232	2010-08-31 18:48:00	bp	1	1	1	2000	20	12	684.04
20100831232	2010-08-31 19:05:00	bp	1	1	1	2000	90	12	2000
20100905132	2010-09-05 09:11:00	bp	1	1	1	500	10	12	86.8241
20100906133	2010-09-06 08:41:00	bp	1	1	1	1500	50	12	1149.07
20100906133	2010-09-06 09:42:00	bp	1	1	1	500	90	12	500
20100906133	2010-09-06 10:31:00	bp	1	1	1	1500	45	12	1060.66
20100906233	2010-09-06 15:46:00	bp	1	1	1	500	10	12	86.8241
20100906233	2010-09-06 16:44:00	bp	1	1	1	1000	130	12	766.044
20100906233	2010-09-06 17:14:00	bp	1	1	1	1500	45	12	1060.66
20100910132	2010-09-10 08:20:00	bp	1	1	1	1000	50	12	766.044
20100910232	2010-09-10 16:46:00	bp	1	1	1	1000	40	12	642.788
20100912133	2010-09-12 08:48:00	bp	1	1	1	1500	90	12	1500
20100912133	2010-09-12 09:15:00	bp	1	1	1	1500	45	12	1060.66
20100912133	2010-09-12 10:26:00	bp	2	2	2	700	45	12	494.975
20100912233	2010-09-12 15:16:00	bp	2	2	2	1000	20	12	342.02
20100912233	2010-09-12 15:56:00	bp	2	2	2	700	45	12	494.975
20100912233	2010-09-12 16:55:00	bp	2	2	2	1000	45	12	707.107
20100912233	2010-09-12 16:55:00	bp	1	1	1	1500	10	12	260.472
20100912233	2010-09-12 17:09:00	bp	1	1	1	2000	45	12	1414.21
20110601140	2011-06-01 09:03:00	bp	1	1	1	3000	80	15	2954.42
20110601140	2011-06-01 09:10:00	bp	1	1	1	3000	10	15	520.945
20110601140	2011-06-01 09:45:00	bp	1	1	1	3000	60	15	2598.08
20110605232	2011-06-05 19:39:00	bp	1	1	1	1250	60	12	1082.53
20110608140	2011-06-08 07:54:00	bp	1	1	1	5700	0	15	0
20110611231	2011-06-11 19:43:00	bp	1	1	1	220	110	12	206.732
20110611231	2011-06-11 20:03:00	bp	1	1	1	430	140	12	276.399
20110615140	2011-06-15 09:22:00	bp	1	1	1	770	40	15	494.946
20110615140	2011-06-15 11:15:00	bp	2	2	2	390	5	15	33.9907
20110615240	2011-06-15 16:43:00	bp	1	1	1	1530	40	15	983.465
20110623140	2011-06-23 09:44:00	bp	2	2	2	5700	15	15	1475.27
20110623140	2011-06-23 10:09:00	bp	1	1	1	3000	5	15	261.467
20110623140	2011-06-23 10:17:00	bp	1	1	1	520	5	15	45.321
20110630240	2011-06-30 17:44:00	bp	2	2	2	1530	90	15	1530
20110630240	2011-06-30 17:50:00	bp	1	1	1	770	90	15	770
20110701232	2011-07-01 18:21:00	bp	1	1	1	1250	40	12	803.485
20110706140	2011-07-06 08:40:00	bp	1	1	1	1530	45	15	1081.87
20110706140	2011-07-06 08:46:00	bp	1	1	1	1530	0	15	0
20110706140	2011-07-06 08:56:00	bp	2	2	2	3000	0	15	0
20110706240	2011-07-06 17:38:00	bp	1	1	1	520	65	15	471.28
20110706240	2011-07-06 18:08:00	bp	1	1	1	3000	55	15	2457.46
20110713140	2011-07-13 08:59:00	bp	1	1	1	520	45	15	367.696
20110713140	2011-07-13 09:02:00	bp	1	1	1	1530	30	15	765
20110713240	2011-07-13 17:05:00	bp	1	1	1	520	90	15	520
20110713240	2011-07-13 17:10:00	bp	1	1	1	390	110	15	366.48
20110713240	2011-07-13 17:34:00	bp	1	1	1	770	45	15	544.472
20110713240	2011-07-13 17:38:00	bp	1	1	1	1530	115	15	1386.65
20110713240	2011-07-13 17:42:00	bp	1	1	1	5700	115	15	5165.95
20110713240	2011-07-13 17:47:00	bp	2	2	2	1530	65	15	1386.65
20110719140	2011-07-19 09:12:00	bp	1	1	1	620	90	15	620
20110719140	2011-07-19 09:28:00	bp	2	2	2	5700	15	15	1475.27
20110719140	2011-07-19 09:49:00	bp	1	1	1	1530	30	15	765
20110719140	2011-07-19 09:59:00	bp	1	1	1	280	25	15	118.333
20110719340	2011-07-19 17:31:00	bp	1	1	1	520	90	15	520
20110719340	2011-07-19 17:41:00	bp	1	1	1	5700	90	15	5700
20110719340	2011-07-19 17:55:00	bp	2	2	2	3000	90	15	3000
20110719340	2011-07-19 18:20:00	bp	1	1	1	3000	90	15	3000
20110727140	2011-07-27 10:34:00	bp	1	1	1	3000	5	15	261.467
20110727140	2011-07-27 10:54:00	bp	1	1	1	770	10	15	133.709
20110727240	2011-07-27 16:59:00	bp	1	1	1	1000	90	15	1000
20110730131	2011-07-30 09:02:00	bp	2	2	2	180	15	12	46.5874
20110804140	2011-08-04 09:39:00	bp	1	1	1	390	60	15	337.75
20110804140	2011-08-04 10:16:00	bp	1	1	1	770	65	15	697.857
20110804240	2011-08-04 17:44:00	bp	1	1	1	1530	90	15	1530
20110810140	2011-08-10 08:39:00	bp	1	1	1	3000	35	15	1720.73
20110810140	2011-08-10 08:51:00	bp	1	1	1	770	10	15	133.709
20110810140	2011-08-10 09:12:00	bp	1	1	1	1000	25	15	422.618
20110810140	2011-08-10 11:37:00	bp	1	1	1	220	0	15	0
20110810240	2011-08-10 15:44:00	bp	2	2	2	3000	85	15	2988.58
20110810240	2011-08-10 15:49:00	bp	1	1	1	5700	25	15	2408.92
20110810240	2011-08-10 15:55:00	bp	1	1	1	390	75	15	376.711
20110810240	2011-08-10 15:55:00	bp	1	1	1	1000	110	15	939.693
20110810240	2011-08-10 15:56:00	bp	1	1	1	3000	55	15	2457.46
20110810240	2011-08-10 15:59:00	bp	1	1	1	3000	90	15	3000
20110810240	2011-08-10 16:18:00	bp	1	1	1	3000	55	15	2457.46
20110810240	2011-08-10 16:41:00	bp	1	1	1	5700	45	15	4030.51
20110810240	2011-08-10 17:05:00	bp	1	1	1	520	130	15	398.343
20110810240	2011-08-10 17:19:00	bp	1	1	1	3000	90	15	3000
20110810240	2011-08-10 17:42:00	bp	1	1	1	3000	90	15	3000
20110810240	2011-08-10 17:49:00	bp	1	1	1	3000	80	15	2954.42
20110810240	2011-08-10 17:51:00	bp	1	1	1	5700	30	15	2850
20110810240	2011-08-10 18:03:00	bp	1	1	1	1000	75	15	965.926
20110816140	2011-08-16 08:34:00	bp	1	1	1	520	5	15	45.321
20110816140	2011-08-16 11:17:00	bp	1	1	1	1000	20	15	342.02
20110816240	2011-08-16 17:48:00	bp	1	1	1	770	80	15	758.302
20110824140	2011-08-24 09:34:00	bp	1	1	1	770	10	15	133.709
20110824140	2011-08-24 09:58:00	bp	1	1	1	1000	65	15	906.308
20110824140	2011-08-24 10:18:00	bp	1	1	1	620	85	15	617.641
20110824140	2011-08-24 11:51:00	bp	1	1	1	220	0	15	0
20110824240	2011-08-24 14:44:00	bp	1	1	1	3000	35	15	1720.73
20110824240	2011-08-24 15:07:00	bp	1	1	1	3000	90	15	3000
20110824240	2011-08-24 16:02:00	bp	1	1	1	220	0	15	0
20110824240	2011-08-24 16:03:00	bp	1	1	1	1000	20	15	342.02
20110824240	2011-08-24 16:36:00	bp	1	1	1	1530	25	15	646.606
20110824240	2011-08-24 17:13:00	bp	1	1	1	1530	15	15	395.993
20110824240	2011-08-24 17:23:00	bp	2	2	2	1000	15	15	258.819
20110830140	2011-08-30 08:32:00	bp	1	1	1	3000	55	15	2457.46
20110830140	2011-08-30 09:15:00	bp	1	1	1	1530	10	15	265.682
20110830140	2011-08-30 09:44:00	bp	1	1	1	5700	50	15	4366.45
20110830140	2011-08-30 10:24:00	bp	1	1	1	3000	85	15	2988.58
20110830140	2011-08-30 11:04:00	bp	1	1	1	770	45	15	544.472
20110830240	2011-08-30 15:43:00	bp	1	1	1	1530	90	15	1530
20110830240	2011-08-30 15:47:00	bp	1	1	1	770	90	15	770
20110830240	2011-08-30 15:52:00	bp	1	1	1	5700	80	15	5613.4
20110830240	2011-08-30 15:57:00	bp	1	1	1	1530	55	15	1253.3
20110830240	2011-08-30 17:13:00	bp	1	1	1	520	85	15	518.021
20110830240	2011-08-30 17:16:00	bp	1	1	1	1000	90	15	1000
20110830240	2011-08-30 17:32:00	bp	1	1	1	1530	25	15	646.606
20120601143	2012-06-01 12:53:00	bp	1	1	1	2000	60	20	1732.05
20120604231	2012-06-04 16:34:00	bp	1	1	1	4700	18	12	1452.38
20120604231	2012-06-04 16:50:00	bp	1	1	1	2500	88	12	2498.48
20120604231	2012-06-04 17:20:00	bp	1	1	1	4700	28	12	2206.52
20120604231	2012-06-04 17:29:00	bp	1	1	1	2500	39	12	1573.3
20120604231	2012-06-04 17:47:00	bp	1	1	1	1250	126	12	1011.27
20120604231	2012-06-04 18:18:00	bp	1	1	1	2500	34	12	1397.98
20120606143	2012-06-06 08:49:00	bp	1	1	1	3800	88	20	3797.69
20120606143	2012-06-06 08:58:00	bp	1	1	1	3800	71	20	3592.97
20120606243	2012-06-06 15:26:00	bp	1	1	1	7400	149	20	3811.28
20120606243	2012-06-06 16:19:00	bp	1	1	1	3800	27	20	1725.16
20120606243	2012-06-06 16:24:00	bp	2	2	2	3800	83	20	3771.68
20120606243	2012-06-06 16:32:00	bp	2	2	2	3800	52	20	2994.44
20120606243	2012-06-06 16:33:00	bp	1	1	1	3800	26	20	1665.81
20120606243	2012-06-06 17:18:00	bp	1	1	1	3800	65	20	3443.97
20120606243	2012-06-06 17:23:00	bp	1	1	1	2000	69	20	1867.16
20120613143	2012-06-13 08:30:00	bp	1	1	1	3800	78	20	3716.96
20120618143	2012-06-18 09:34:00	bp	1	1	1	800	116	20	719.035
20120618243	2012-06-18 17:52:00	bp	1	1	1	2000	117	20	1782.01
20120620131	2012-06-20 09:02:00	bp	3	3	3	2500	13	12	562.378
20120620131	2012-06-20 09:24:00	bp	1	1	1	850	44	12	590.46
20120620231	2012-06-20 15:09:00	bp	1	1	1	2500	109	12	2363.8
20120620231	2012-06-20 15:58:00	bp	1	1	1	2500	161	12	813.92
20120620231	2012-06-20 16:04:00	bp	1	1	1	2500	76	12	2425.74
20120620231	2012-06-20 17:12:00	bp	1	1	1	640	94	12	638.441
20120620231	2012-06-20 17:18:00	bp	1	1	1	2500	86	12	2493.91
20120620231	2012-06-20 17:44:00	bp	1	1	1	1250	94	12	1246.96
20120620231	2012-06-20 17:47:00	bp	1	1	1	640	2	12	22.3357
20120620231	2012-06-20 17:49:00	bp	1	1	1	2500	19	12	813.92
20120620231	2012-06-20 18:01:00	bp	1	1	1	2500	152	12	1173.68
20120620231	2012-06-20 18:08:00	bp	1	1	1	4700	62	12	4149.85
20120620231	2012-06-20 18:10:00	bp	1	1	1	640	156	12	260.311
20120620231	2012-06-20 18:18:00	bp	1	1	1	2500	25	12	1056.55
20120620231	2012-06-20 18:42:00	bp	1	1	1	640	11	12	122.118
20120625143	2012-06-25 10:17:00	bp	1	1	1	2000	56	20	1658.08
20120625243	2012-06-25 15:36:00	bp	1	1	1	3800	143	20	2286.9
20120625243	2012-06-25 15:37:00	bp	1	1	1	1000	46	20	719.34
20120627131	2012-06-27 11:00:00	bp	1	1	1	1250	16	12	344.547
20120627131	2012-06-27 11:40:00	bp	1	1	1	2500	39	12	1573.3
20120627231	2012-06-27 15:11:00	bp	1	1	1	2500	11	12	477.022
20120627231	2012-06-27 15:29:00	bp	1	1	1	2500	47	12	1828.38
20120627231	2012-06-27 16:52:00	bp	1	1	1	4700	64	12	4224.33
20120627231	2012-06-27 17:13:00	bp	1	1	1	4700	111	12	4387.83
20120702143	2012-07-02 08:53:00	bp	1	2	1	3800	102	20	3716.96
20120702143	2012-07-02 09:15:00	bp	1	1	1	3800	7	20	463.104
20120704131	2012-07-04 09:34:00	bp	1	1	1	4700	26	12	2060.34
20120704131	2012-07-04 10:14:00	bp	3	3	3	2500	4	12	174.391
20120704131	2012-07-04 10:25:00	bp	1	1	1	4700	64	12	4224.33
20120704131	2012-07-04 10:26:00	bp	1	1	1	2500	121	12	2142.92
20120704131	2012-07-04 10:35:00	bp	2	2	2	2500	41	12	1640.15
20120704131	2012-07-04 10:44:00	bp	1	1	1	1250	76	12	1212.87
20120704131	2012-07-04 10:54:00	bp	3	4	3	4700	2	12	164.028
20120704131	2012-07-04 11:02:00	bp	1	1	1	2500	39	12	1573.3
20120704131	2012-07-04 11:04:00	bp	1	1	1	2500	100	12	2462.02
20120704131	2012-07-04 11:05:00	bp	2	2	2	850	105	12	821.037
20120704131	2012-07-04 11:09:00	bp	2	2	2	260	86	12	259.367
20120704131	2012-07-04 11:15:00	bp	2	2	2	2500	39	12	1573.3
20120704131	2012-07-04 11:27:00	bp	4	4	4	430	79	12	422.1
20120704131	2012-07-04 11:35:00	bp	2	2	2	2500	38	12	1539.15
20120704231	2012-07-04 15:18:00	bp	1	1	1	4700	5	12	409.632
20120704231	2012-07-04 15:29:00	bp	2	2	2	1250	6	12	130.661
20120704231	2012-07-04 15:59:00	bp	2	2	2	4700	46	12	3380.9
20120704231	2012-07-04 16:12:00	bp	1	1	1	4700	119	12	4110.71
20120704231	2012-07-04 16:29:00	bp	1	1	1	1250	29	12	606.012
20120704231	2012-07-04 16:35:00	bp	1	1	1	1250	156	12	508.421
20120704231	2012-07-04 16:42:00	bp	1	1	1	1250	111	12	1166.98
20120704231	2012-07-04 16:52:00	bp	2	3	2	1250	151	12	606.012
20120704231	2012-07-04 17:17:00	bp	2	2	2	4700	99	12	4642.14
20120704231	2012-07-04 18:20:00	bp	1	1	1	2500	110	12	2349.23
20120709243	2012-07-09 17:31:00	bp	1	1	1	2000	83	20	1985.09
20120711131	2012-07-11 08:42:00	bp	1	1	1	2500	37	12	1504.54
20120711131	2012-07-11 08:57:00	bp	1	2	2	2500	16	12	689.093
20120711131	2012-07-11 09:34:00	bp	1	1	1	2500	41	12	1640.15
20120711131	2012-07-11 10:17:00	bp	1	1	1	640	156	12	260.311
20120711131	2012-07-11 11:45:00	bp	1	2	2	1250	45	12	883.883
20120711231	2012-07-11 14:47:00	bp	1	1	1	4700	34	12	2628.21
20120711231	2012-07-11 16:05:00	bp	1	1	1	2500	40	12	1606.97
20120711231	2012-07-11 17:03:00	bp	2	2	2	4700	83	12	4664.97
20120718131	2012-07-18 08:15:00	bp	2	2	2	2500	31	12	1287.6
20120718131	2012-07-18 08:36:00	bp	1	1	1	2500	47	12	1828.38
20120718131	2012-07-18 08:55:00	bp	2	2	2	4700	8	12	654.114
20120718131	2012-07-18 09:33:00	bp	1	1	1	4700	44	12	3264.89
20120718131	2012-07-18 09:49:00	bp	2	2	2	2500	98	12	2475.67
20120718131	2012-07-18 09:50:00	bp	2	2	2	4700	6	12	491.284
20120718131	2012-07-18 10:05:00	bp	1	1	1	2500	50	12	1915.11
20120718131	2012-07-18 10:30:00	bp	1	1	1	2500	152	12	1173.68
20120718131	2012-07-18 10:46:00	bp	1	1	1	640	54	12	517.771
20120718131	2012-07-18 10:54:00	bp	1	1	1	4700	16	12	1295.5
20120718131	2012-07-18 11:00:00	bp	1	1	1	850	120	12	736.122
20120718131	2012-07-18 11:10:00	bp	1	1	1	1250	126	12	1011.27
20120718131	2012-07-18 11:26:00	bp	1	1	1	2500	0	12	0
20120718231	2012-07-18 15:41:00	bp	1	1	1	4700	9	12	735.242
20120718231	2012-07-18 15:54:00	bp	1	1	1	1250	69	12	1166.98
20120718231	2012-07-18 16:00:00	bp	1	2	1	2500	30	12	1250
20120718231	2012-07-18 16:13:00	bp	2	2	2	4700	8	12	654.114
20120718231	2012-07-18 17:19:00	bp	1	1	1	2500	120	12	2165.06
20120718231	2012-07-18 17:23:00	bp	1	1	1	2500	167	12	562.378
20120718231	2012-07-18 17:29:00	bp	2	2	2	2500	94	12	2493.91
20120718231	2012-07-18 17:40:00	bp	1	1	1	4700	44	12	3264.89
20120718231	2012-07-18 17:45:00	bp	1	1	1	2500	56	12	2072.59
20120718231	2012-07-18 17:47:00	bp	2	3	2	2500	74	12	2403.15
20120718231	2012-07-18 18:09:00	bp	2	2	2	4700	59	12	4028.69
20120718231	2012-07-18 18:12:00	bp	2	2	2	2500	100	12	2462.02
20120718231	2012-07-18 18:20:00	bp	2	2	2	2500	12	12	519.779
20120718231	2012-07-18 18:29:00	bp	1	1	1	2500	75	12	2414.81
20120718231	2012-07-18 18:31:00	bp	1	1	1	2500	90	12	2500
20120725131	2012-07-25 08:45:00	bp	1	1	1	4700	10	12	816.146
20120725131	2012-07-25 09:11:00	bp	2	2	2	2500	26	12	1095.93
20120725131	2012-07-25 09:17:00	bp	1	1	1	2500	26	12	1095.93
20120725131	2012-07-25 09:48:00	bp	1	1	1	2500	79	12	2454.07
20120725131	2012-07-25 10:06:00	bp	1	1	1	2500	31	12	1287.6
20120725131	2012-07-25 10:47:00	bp	1	1	1	2500	24	12	1016.84
20120725131	2012-07-25 10:57:00	bp	4	4	4	2500	25	12	1056.55
20120725231	2012-07-25 16:23:00	bp	1	1	1	850	35	12	487.54
20120725231	2012-07-25 16:44:00	bp	1	1	1	2500	3	12	130.84
20120725231	2012-07-25 17:17:00	bp	1	1	1	2500	11	12	477.022
20120725231	2012-07-25 17:53:00	bp	1	1	1	1250	34	12	698.991
20120725231	2012-07-25 17:56:00	bp	3	3	3	1250	66	12	1141.93
20120731131	2012-07-31 10:24:00	bp	2	2	2	1250	1	12	21.8155
20120731131	2012-07-31 11:02:00	bp	1	1	1	850	116	12	763.975
20120731131	2012-07-31 11:48:00	bp	1	1	1	850	73	12	812.859
20120731231	2012-07-31 17:47:00	bp	1	1	1	2500	109	12	2363.8
20120731231	2012-07-31 18:07:00	bp	1	1	1	4700	89	12	4699.28
20120731231	2012-07-31 18:59:00	bp	1	1	1	2500	59	12	2142.92
20120805132	2012-08-05 10:18:00	bp	2	2	2	2500	162	12	772.542
20120805143	2012-08-05 19:23:00	bp	1	1	1	3800	174	20	397.208
20120805143	2012-08-05 19:40:00	bp	2	2	2	2000	128	20	1576.02
20120808131	2012-08-08 07:59:00	bp	2	2	2	4700	29	12	2278.61
20120808131	2012-08-08 08:22:00	bp	1	1	1	4700	55	12	3850.01
20120808131	2012-08-08 08:50:00	bp	2	2	2	2500	75	12	2414.81
20120808131	2012-08-08 08:51:00	bp	2	2	2	1250	31	12	643.798
20120808131	2012-08-08 08:52:00	bp	1	1	1	2500	124	12	2072.59
20120808131	2012-08-08 09:07:00	bp	1	1	1	4700	9	12	735.242
20120808131	2012-08-08 09:22:00	bp	2	2	2	4700	96	12	4674.25
20120808131	2012-08-08 09:51:00	bp	1	1	1	2500	19	12	813.92
20120808131	2012-08-08 10:09:00	bp	1	1	1	2500	20	12	855.05
20120808131	2012-08-08 10:52:00	bp	2	2	2	2500	6	12	261.321
20120808131	2012-08-08 11:00:00	bp	1	1	1	4700	4	12	327.855
20120808131	2012-08-08 11:11:00	bp	1	1	1	640	57	12	536.749
20120808131	2012-08-08 11:17:00	bp	1	1	1	2500	132	12	1857.86
20120808231	2012-08-08 16:39:00	bp	1	1	1	2500	43	12	1705
20120808231	2012-08-08 16:45:00	bp	1	1	1	2500	114	12	2283.86
20120808231	2012-08-08 16:48:00	bp	1	1	1	430	122	12	364.661
20120808231	2012-08-08 16:53:00	bp	1	1	1	4700	14	12	1137.03
20120808231	2012-08-08 17:07:00	bp	1	1	1	2500	141	12	1573.3
20120808231	2012-08-08 17:10:00	bp	1	1	1	2500	69	12	2333.95
20120808231	2012-08-08 17:13:00	bp	1	1	1	2500	129	12	1942.86
20120808231	2012-08-08 18:17:00	bp	1	1	1	4700	15	12	1216.45
20120808231	2012-08-08 18:26:00	bp	1	1	1	850	160	12	290.717
20120808231	2012-08-08 18:42:00	bp	2	2	2	2500	34	12	1397.98
20120808231	2012-08-08 18:49:00	bp	1	1	1	4700	76	12	4560.39
20120808231	2012-08-08 18:55:00	bp	2	2	2	4700	39	12	2957.81
20120808231	2012-08-08 19:10:00	bp	4	4	4	1250	57	12	1048.34
20120812132	2012-08-12 10:19:00	bp	1	1	1	1250	50	12	957.556
20120812132	2012-08-12 10:46:00	bp	1	1	1	220	1	12	3.83953
20120812132	2012-08-12 11:20:00	bp	3	3	3	1250	63	12	1113.76
20120812132	2012-08-12 12:04:00	bp	2	2	2	2500	91	12	2499.62
20120812143	2012-08-12 19:19:00	bp	1	1	1	2000	176	20	139.513
20120814331	2012-08-14 11:28:00	bp	1	1	1	2500	24	12	1016.84
20120814231	2012-08-14 15:15:00	bp	1	1	1	4700	9	12	735.242
20120814231	2012-08-14 16:37:00	bp	1	1	1	1250	111	12	1166.98
20120820243	2012-08-20 14:31:00	bp	1	1	1	7400	30	20	3700
20120823131	2012-08-23 14:29:00	bp	1	1	1	1250	46	12	899.175
20120823131	2012-08-23 16:00:00	bp	2	2	2	850	34	12	475.314
20120827143	2012-08-27 07:35:00	bp	2	2	2	3800	60	20	3290.9
20120827143	2012-08-27 08:45:00	bp	2	2	2	7400	17	20	2163.55
20120827143	2012-08-27 09:28:00	bp	1	1	1	7400	12	20	1538.55
20120827243	2012-08-27 15:55:00	bp	1	1	1	3800	73	20	3633.96
20120827243	2012-08-27 15:55:00	bp	1	1	1	2000	13	20	449.902
20120827243	2012-08-27 16:19:00	bp	1	1	1	1300	71	20	1229.17
20120827243	2012-08-27 16:20:00	bp	2	2	2	7400	57	20	6206.16
20120829131	2012-08-29 08:32:00	bp	1	1	1	2500	40	12	1606.97
20120829131	2012-08-29 08:58:00	bp	2	3	2	2500	26	12	1095.93
20120829131	2012-08-29 10:12:00	bp	1	1	1	4700	140	12	3021.1
20120829131	2012-08-29 10:16:00	bp	1	1	1	2500	111	12	2333.95
20120829131	2012-08-29 10:17:00	bp	1	1	1	4700	56	12	3896.48
20120829231	2012-08-29 14:51:00	bp	2	2	2	4700	6	12	491.284
20120829231	2012-08-29 16:34:00	bp	1	1	1	4700	7	12	572.786
20120829231	2012-08-29 17:57:00	bp	1	1	1	640	144	12	376.183
20120829231	2012-08-29 17:58:00	bp	1	1	1	430	31	12	221.466
20120829231	2012-08-29 18:06:00	bp	4	4	4	4700	22	12	1760.65
20120829231	2012-08-29 18:09:00	bp	1	1	1	4700	65	12	4259.65
20120829231	2012-08-29 18:16:00	bp	1	1	1	640	120	12	554.256
20120829231	2012-08-29 18:18:00	bp	2	2	2	4700	95	12	4682.12
20120829231	2012-08-29 18:20:00	bp	2	2	2	2500	60	12	2165.06
20120905131	2012-09-05 07:55:00	bp	1	1	1	4700	27	12	2133.76
20120905131	2012-09-05 08:35:00	bp	2	3	2	2500	122	12	2120.12
20120905131	2012-09-05 09:47:00	bp	1	1	1	2500	84	12	2486.3
20120905131	2012-09-05 09:56:00	bp	2	2	2	2500	36	12	1469.46
20120905131	2012-09-05 10:06:00	bp	2	2	2	1250	94	12	1246.96
20120905131	2012-09-05 10:21:00	bp	1	1	1	4700	107	12	4494.63
20120905131	2012-09-05 10:32:00	bp	1	1	1	640	64	12	575.228
20120905231	2012-09-05 15:23:00	bp	1	1	1	850	109	12	803.691
20120905231	2012-09-05 16:27:00	bp	1	1	1	4700	9	12	735.242
20120905231	2012-09-05 16:34:00	bp	1	1	1	4700	134	12	3380.9
20120905231	2012-09-05 16:56:00	bp	2	2	2	4700	17	12	1374.15
20120905231	2012-09-05 17:08:00	bp	1	1	1	2500	58	12	2120.12
20120905231	2012-09-05 18:34:00	bp	1	1	1	4700	125	12	3850.01
20120906243	2012-09-06 17:20:00	bp	1	1	1	7400	83	20	7344.84
20120906243	2012-09-06 17:52:00	bp	1	1	1	2000	108	20	1902.11
20120910131	2012-09-10 09:49:00	bp	1	1	1	1250	89	12	1249.81
20120910131	2012-09-10 10:41:00	bp	1	1	1	1250	4	12	87.1956
20120910331	2012-09-10 11:19:00	bp	1	1	1	2500	95	12	2490.49
20120910331	2012-09-10 11:20:00	bp	1	1	1	2500	24	12	1016.84
20120910231	2012-09-10 15:56:00	bp	1	1	1	1250	55	12	1023.94
20120910231	2012-09-10 17:00:00	bp	1	1	1	2500	1	12	43.631
20120914232	2012-09-14 18:28:00	bp	2	2	2	640	39	12	402.765
20120916131	2012-09-16 11:11:00	bp	1	1	1	1250	24	12	508.421
20120916131	2012-09-16 11:11:00	bp	2	2	2	2500	15	12	647.048
20120916231	2012-09-16 15:04:00	bp	1	1	1	2500	21	12	895.92
20120916231	2012-09-16 15:20:00	bp	1	1	1	4700	86	12	4688.55
20120916231	2012-09-16 16:13:00	bp	1	1	1	4700	99	12	4642.14
20120916231	2012-09-16 17:07:00	bp	1	1	1	4700	124	12	3896.48
20120916231	2012-09-16 17:22:00	bp	1	1	1	4700	26	12	2060.34
20120921132	2012-09-21 07:52:00	bp	2	3	2	4700	132	12	3492.78
20120921132	2012-09-21 08:50:00	bp	1	2	1	4700	99	12	4642.14
20120930132	2012-09-30 09:41:00	bp	1	1	1	640	77	12	623.597
20120930132	2012-09-30 10:04:00	bp	1	1	1	1250	113	12	1150.63
20130602143	2013-06-02 10:19:00	bp	1	1	1	1000	100	20	984.808
20130602243	2013-06-02 13:57:00	bp	1	1	1	675	35	20	387.164
20130607131	2013-06-07 08:40:00	bp	1	1	1	2500	40	12	1606.97
20130607131	2013-06-07 09:39:00	bp	1	1	1	4700	133	12	3437.36
20130607131	2013-06-07 10:58:00	bp	1	2	2	1250	0	12	0
20130607131	2013-06-07 11:14:00	bp	1	1	1	640	90	12	640
20130607131	2013-06-07 11:21:00	bp	2	2	2	2500	10	12	434.12
20130607131	2013-06-07 11:33:00	bp	1	1	1	4700	60	12	4070.32
20130607231	2013-06-07 15:17:00	bp	1	1	1	4700	30	12	2350
20130607231	2013-06-07 15:27:00	bp	2	2	2	4700	50	12	3600.41
20130607231	2013-06-07 15:45:00	bp	1	1	1	4700	50	12	3600.41
20130607231	2013-06-07 16:12:00	bp	1	1	1	2500	90	12	2500
20130609143	2013-06-09 10:19:00	bp	1	1	1	675	45	20	477.297
20130609143	2013-06-09 10:24:00	bp	1	2	1	3800	90	20	3800
20130609143	2013-06-09 10:25:00	bp	1	1	1	2000	30	20	1000
20130614131	2013-06-14 10:22:00	bp	2	2	2	2500	0	12	0
20130614131	2013-06-14 11:06:00	bp	1	1	1	640	40	12	411.384
20130614231	2013-06-14 16:25:00	bp	1	1	1	4700	30	12	2350
20130616143	2013-06-16 08:05:00	bp	1	2	1	3800	35	20	2179.59
20130616143	2013-06-16 08:55:00	bp	1	1	1	7400	5	20	644.952
20130616143	2013-06-16 09:04:00	bp	1	1	1	3800	115	20	3443.97
20130616243	2013-06-16 16:29:00	bp	1	1	1	7400	50	20	5668.73
20130616243	2013-06-16 16:40:00	bp	1	1	1	575	0	20	0
20130619131	2013-06-19 10:09:00	bp	1	1	1	2500	35	12	1433.94
20130619131	2013-06-19 10:19:00	bp	1	1	1	4700	65	12	4259.65
20130619131	2013-06-19 10:25:00	bp	2	2	2	4700	20	12	1607.49
20130619131	2013-06-19 10:35:00	bp	1	1	1	850	20	12	290.717
20130619231	2013-06-19 16:07:00	bp	1	1	1	4700	20	12	1607.49
20130619231	2013-06-19 16:18:00	bp	1	1	1	4700	30	12	2350
20130619231	2013-06-19 16:39:00	bp	1	1	1	180	0	12	0
20130619231	2013-06-19 18:49:00	bp	1	1	1	430	50	12	329.399
20130623143	2013-06-23 08:13:00	bp	2	2	2	2000	80	20	1969.62
20130623143	2013-06-23 08:26:00	bp	1	1	1	2000	30	20	1000
20130623243	2013-06-23 17:19:00	bp	1	1	1	3800	130	20	2910.97
20130623243	2013-06-23 17:33:00	bp	1	1	1	7400	130	20	5668.73
20130628131	2013-06-28 09:14:00	bp	2	2	2	4700	20	12	1607.49
20130628131	2013-06-28 10:20:00	bp	1	1	1	4700	15	12	1216.45
20130628131	2013-06-28 11:03:00	bp	2	2	2	1250	40	12	803.485
20130628131	2013-06-28 11:19:00	bp	2	2	2	4700	40	12	3021.1
20130628231	2013-06-28 15:56:00	bp	1	1	1	1250	50	12	957.556
20130628231	2013-06-28 16:01:00	bp	2	2	2	2500	15	12	647.048
20130628231	2013-06-28 16:26:00	bp	2	2	2	430	30	12	215
20130628231	2013-06-28 16:41:00	bp	1	1	1	2500	85	12	2490.49
20130628231	2013-06-28 16:45:00	bp	2	3	2	4700	50	12	3600.41
20130628231	2013-06-28 17:04:00	bp	1	1	1	850	80	12	837.087
20130630132	2013-06-30 09:38:00	bp	1	1	1	2500	150	12	1250
20130630132	2013-06-30 09:41:00	bp	1	1	1	850	30	12	425
20130630232	2013-06-30 18:23:00	bp	1	1	1	2500	150	12	1250
20130702131	2013-07-02 08:41:00	bp	1	1	1	4700	0	12	0
20130702131	2013-07-02 08:54:00	bp	2	2	2	4700	60	12	4070.32
20130702131	2013-07-02 09:15:00	bp	1	1	1	4700	10	12	816.146
20130702131	2013-07-02 09:28:00	bp	1	1	1	4700	20	12	1607.49
20130702131	2013-07-02 09:54:00	bp	1	1	1	4700	60	12	4070.32
20130702131	2013-07-02 10:02:00	bp	2	2	2	4700	50	12	3600.41
20130702131	2013-07-02 10:35:00	bp	1	1	1	2500	120	12	2165.06
20130702131	2013-07-02 10:35:00	bp	1	1	1	4700	80	12	4628.6
20130702131	2013-07-02 10:52:00	bp	1	1	1	4700	15	12	1216.45
20130702131	2013-07-02 11:09:00	bp	1	1	1	4700	50	12	3600.41
20130702131	2013-07-02 11:36:00	bp	2	2	2	4700	0	12	0
20130702131	2013-07-02 11:46:00	bp	1	1	1	4700	65	12	4259.65
20130702231	2013-07-02 15:44:00	bp	1	1	1	4700	45	12	3323.4
20130702231	2013-07-02 15:59:00	bp	1	1	1	2500	60	12	2165.06
20130702231	2013-07-02 16:08:00	bp	1	1	1	2500	85	12	2490.49
20130702231	2013-07-02 16:18:00	bp	1	1	1	2500	10	12	434.12
20130702231	2013-07-02 16:23:00	bp	1	1	1	4700	10	12	816.146
20130702231	2013-07-02 16:34:00	bp	1	1	1	4700	120	12	4070.32
20130702231	2013-07-02 16:40:00	bp	1	1	1	4700	135	12	3323.4
20130702231	2013-07-02 16:43:00	bp	1	1	1	2500	95	12	2490.49
20130702231	2013-07-02 16:49:00	bp	1	1	1	4700	10	12	816.146
20130702231	2013-07-02 16:58:00	bp	1	1	1	4700	30	12	2350
20130702231	2013-07-02 17:21:00	bp	1	1	1	4700	10	12	816.146
20130702231	2013-07-02 17:43:00	bp	1	1	1	4700	10	12	816.146
20130702231	2013-07-02 17:50:00	bp	1	1	1	4700	20	12	1607.49
20130702231	2013-07-02 17:56:00	bp	1	1	1	2500	120	12	2165.06
20130702231	2013-07-02 18:03:00	bp	4	4	4	2500	35	12	1433.94
20130702231	2013-07-02 18:12:00	bp	1	1	1	850	105	12	821.037
20130702231	2013-07-02 18:39:00	bp	2	2	2	4700	30	12	2350
20130706132	2013-07-06 07:40:00	bp	1	1	1	1250	10	12	217.06
20130706132	2013-07-06 08:40:00	bp	1	1	1	2500	30	12	1250
20130706132	2013-07-06 09:17:00	bp	1	1	1	4700	50	12	3600.41
20130706132	2013-07-06 09:25:00	bp	1	1	1	4700	70	12	4416.56
20130706232	2013-07-06 17:41:00	bp	2	2	2	4700	15	12	1216.45
20130706232	2013-07-06 18:14:00	bp	2	2	2	4700	50	12	3600.41
20130706232	2013-07-06 18:44:00	bp	1	1	1	640	0	12	0
20130706232	2013-07-06 19:16:00	bp	1	1	1	4700	20	12	1607.49
20130708132	2013-07-08 08:42:00	bp	1	1	1	1250	25	12	528.273
20130708132	2013-07-08 08:50:00	bp	1	1	1	4700	15	12	1216.45
20130708132	2013-07-08 08:54:00	bp	1	1	1	640	45	12	452.548
20130708132	2013-07-08 09:39:00	bp	2	2	2	4700	80	12	4628.6
20130708132	2013-07-08 10:28:00	bp	1	1	1	2500	45	12	1767.77
20130708132	2013-07-08 10:42:00	bp	2	2	2	4700	15	12	1216.45
20130708232	2013-07-08 15:24:00	bp	1	1	1	1250	45	12	883.883
20130708232	2013-07-08 15:44:00	bp	1	1	1	1250	150	12	625
20130708232	2013-07-08 17:00:00	bp	1	1	1	2500	35	12	1433.94
20130708232	2013-07-08 17:08:00	bp	1	1	1	4700	10	12	816.146
20130708232	2013-07-08 17:13:00	bp	2	2	2	430	0	12	0
20130708232	2013-07-08 17:22:00	bp	1	1	1	640	80	12	630.277
20130711143	2013-07-11 09:07:00	bp	1	1	1	7400	30	20	3700
20130711143	2013-07-11 09:23:00	bp	1	2	2	7400	30	20	3700
20130711143	2013-07-11 09:32:00	bp	1	1	1	800	90	20	800
20130711143	2013-07-11 09:33:00	bp	1	1	1	7400	90	20	7400
20130711143	2013-07-11 09:44:00	bp	1	1	1	7400	60	20	6408.59
20130711143	2013-07-11 09:49:00	bp	1	1	1	3800	0	20	0
20130711143	2013-07-11 10:00:00	bp	2	2	2	3800	40	20	2442.59
20130711143	2013-07-11 10:05:00	bp	2	2	2	3800	40	20	2442.59
20130711143	2013-07-11 10:41:00	bp	2	2	2	7400	35	20	4244.47
20130711143	2013-07-11 10:48:00	bp	1	1	1	7400	10	20	1285
20130711143	2013-07-11 11:10:00	bp	1	1	1	2000	40	20	1285.58
20130711243	2013-07-11 14:26:00	bp	1	1	1	1000	40	20	642.788
20130711243	2013-07-11 14:29:00	bp	2	2	2	3800	40	20	2442.59
20130711243	2013-07-11 15:05:00	bp	1	1	1	7400	0	20	0
20130711243	2013-07-11 15:12:00	bp	2	2	2	7400	10	20	1285
20130711243	2013-07-11 15:19:00	bp	1	1	1	7400	0	20	0
20130711243	2013-07-11 15:23:00	bp	2	2	2	800	10	20	138.919
20130711243	2013-07-11 15:33:00	bp	1	1	1	3800	10	20	659.863
20130711243	2013-07-11 15:40:00	bp	1	1	1	7400	20	20	2530.95
20130711243	2013-07-11 15:45:00	bp	2	2	2	7400	100	20	7287.58
20130711243	2013-07-11 15:50:00	bp	2	2	2	7400	50	20	5668.73
20130711243	2013-07-11 16:00:00	bp	1	1	1	7400	30	20	3700
20130711243	2013-07-11 16:08:00	bp	1	1	1	7400	75	20	7147.85
20130711243	2013-07-11 16:09:00	bp	2	2	2	7400	85	20	7371.84
20130711243	2013-07-11 16:16:00	bp	1	1	1	7400	20	20	2530.95
20130713132	2013-07-13 10:59:00	bp	1	1	1	1250	160	12	427.525
20130713232	2013-07-13 18:11:00	bp	1	1	1	640	50	12	490.268
20130715132	2013-07-15 09:14:00	bp	6	6	6	2500	20	12	855.05
20130715132	2013-07-15 09:30:00	bp	2	2	2	640	90	12	640
20130715132	2013-07-15 09:49:00	bp	1	1	1	4700	15	12	1216.45
20130715132	2013-07-15 10:04:00	bp	1	1	1	1250	160	12	427.525
20130715132	2013-07-15 10:15:00	bp	1	1	1	2500	30	12	1250
20130715132	2013-07-15 10:31:00	bp	2	2	2	2500	40	12	1606.97
20130715132	2013-07-15 10:41:00	bp	4	4	4	1250	90	12	1250
20130715132	2013-07-15 10:55:00	bp	1	1	1	4700	20	12	1607.49
20130715232	2013-07-15 15:58:00	bp	6	6	6	4700	5	12	409.632
20130715232	2013-07-15 16:15:00	bp	1	1	1	850	50	12	651.138
20130715232	2013-07-15 16:16:00	bp	1	1	1	4700	30	12	2350
20130715232	2013-07-15 16:25:00	bp	2	2	2	2500	30	12	1250
20130715232	2013-07-15 16:42:00	bp	2	2	2	4700	30	12	2350
20130715232	2013-07-15 16:53:00	bp	2	2	2	2500	0	12	0
20130715232	2013-07-15 16:57:00	bp	1	1	1	4700	50	12	3600.41
20130715232	2013-07-15 17:00:00	bp	1	1	1	2500	80	12	2462.02
20130715232	2013-07-15 17:33:00	bp	2	2	2	4700	40	12	3021.1
20130715232	2013-07-15 17:48:00	bp	2	2	2	2500	70	12	2349.23
20130715232	2013-07-15 17:59:00	bp	2	2	2	2500	20	12	855.05
20130718143	2013-07-18 08:43:00	bp	3	3	3	7400	80	20	7287.58
20130718143	2013-07-18 08:52:00	bp	2	2	2	7400	50	20	5668.73
20130718143	2013-07-18 08:57:00	bp	1	1	1	7400	0	20	0
20130718143	2013-07-18 09:00:00	bp	1	1	1	1000	90	20	1000
20130718143	2013-07-18 09:07:00	bp	1	1	1	7400	50	20	5668.73
20130718143	2013-07-18 09:07:00	bp	2	2	2	3800	10	20	659.863
20130718143	2013-07-18 09:19:00	bp	2	2	2	3800	75	20	3670.52
20130718143	2013-07-18 09:35:00	bp	1	1	1	2000	100	20	1969.62
20130718143	2013-07-18 09:40:00	bp	1	1	1	7400	25	20	3127.38
20130718143	2013-07-18 09:51:00	bp	1	1	1	7400	10	20	1285
20130718143	2013-07-18 09:57:00	bp	1	1	1	290	0	20	0
20130718143	2013-07-18 09:58:00	bp	1	1	1	1300	50	20	995.858
20130718143	2013-07-18 09:59:00	bp	3	3	3	3800	10	20	659.863
20130718143	2013-07-18 10:09:00	bp	6	6	6	2000	90	20	2000
20130718143	2013-07-18 10:11:00	bp	1	1	1	3800	40	20	2442.59
20130718143	2013-07-18 10:12:00	bp	1	1	1	2000	10	20	347.296
20130718143	2013-07-18 10:17:00	bp	2	2	2	7400	0	20	0
20130718143	2013-07-18 10:28:00	bp	1	1	1	7400	10	20	1285
20130718143	2013-07-18 10:38:00	bp	1	1	1	7400	110	20	6953.73
20130718243	2013-07-18 14:51:00	bp	1	1	1	3800	20	20	1299.68
20130718243	2013-07-18 15:01:00	bp	1	1	1	3800	45	20	2687.01
20130718243	2013-07-18 15:08:00	bp	1	1	1	1000	5	20	87.1557
20130718243	2013-07-18 15:15:00	bp	1	1	1	2000	60	20	1732.05
20130718243	2013-07-18 15:22:00	bp	1	1	1	3800	40	20	2442.59
20130718243	2013-07-18 15:32:00	bp	2	2	2	3800	20	20	1299.68
20130718243	2013-07-18 15:43:00	bp	1	1	1	2000	30	20	1000
20130718243	2013-07-18 16:13:00	bp	1	1	1	2000	160	20	684.04
20130718243	2013-07-18 16:16:00	bp	1	1	1	3800	20	20	1299.68
20130718243	2013-07-18 16:24:00	bp	1	1	1	2000	80	20	1969.62
20130718243	2013-07-18 16:34:00	bp	1	1	1	7400	5	20	644.952
20130718243	2013-07-18 16:57:00	bp	1	1	1	7400	80	20	7287.58
20130720132	2013-07-20 08:16:00	bp	1	1	1	2500	50	12	1915.11
20130720132	2013-07-20 08:38:00	bp	1	1	1	2500	10	12	434.12
20130720132	2013-07-20 08:46:00	bp	2	2	2	4700	40	12	3021.1
20130720132	2013-07-20 09:02:00	bp	1	1	1	2500	15	12	647.048
20130720132	2013-07-20 09:26:00	bp	1	1	1	4700	80	12	4628.6
20130720132	2013-07-20 09:36:00	bp	1	1	1	4700	15	12	1216.45
20130720132	2013-07-20 09:46:00	bp	1	1	1	4700	25	12	1986.31
20130720132	2013-07-20 12:16:00	bp	1	1	1	2500	65	12	2265.77
20130720232	2013-07-20 15:18:00	bp	1	1	1	1250	0	12	0
20130720232	2013-07-20 16:59:00	bp	1	1	1	2500	30	12	1250
20130720232	2013-07-20 18:50:00	bp	1	1	1	2500	50	12	1915.11
20130722132	2013-07-22 08:39:00	bp	1	1	1	4700	60	12	4070.32
20130722132	2013-07-22 08:46:00	bp	1	1	1	850	35	12	487.54
20130722132	2013-07-22 09:16:00	bp	3	3	3	1250	40	12	803.485
20130722132	2013-07-22 09:17:00	bp	1	1	1	850	50	12	651.138
20130722132	2013-07-22 10:03:00	bp	2	2	2	4700	50	12	3600.41
20130722132	2013-07-22 10:13:00	bp	1	1	1	2500	70	12	2349.23
20130722132	2013-07-22 10:19:00	bp	1	1	1	4700	70	12	4416.56
20130722232	2013-07-22 16:26:00	bp	1	1	1	2500	5	12	217.889
20130722232	2013-07-22 16:29:00	bp	1	1	1	2500	50	12	1915.11
20130722232	2013-07-22 16:45:00	bp	1	2	2	4700	25	12	1986.31
20130722232	2013-07-22 16:55:00	bp	1	1	1	4700	65	12	4259.65
20130722232	2013-07-22 16:58:00	bp	1	1	1	4700	50	12	3600.41
20130722232	2013-07-22 16:58:00	bp	1	1	1	2500	80	12	2462.02
20130722232	2013-07-22 17:04:00	bp	3	3	3	2500	80	12	2462.02
20130722232	2013-07-22 17:12:00	bp	1	1	1	1250	45	12	883.883
20130722232	2013-07-22 17:14:00	bp	1	1	1	4700	40	12	3021.1
20130722232	2013-07-22 17:19:00	bp	2	2	2	4700	95	12	4682.12
20130722232	2013-07-22 17:24:00	bp	1	1	1	4700	40	12	3021.1
20130722232	2013-07-22 17:24:00	bp	1	1	1	4700	45	12	3323.4
20130722232	2013-07-22 17:27:00	bp	2	2	2	4700	90	12	4700
20130722232	2013-07-22 17:27:00	bp	1	1	1	510	100	12	502.252
20130722232	2013-07-22 17:32:00	bp	1	1	1	2500	45	12	1767.77
20130725143	2013-07-25 08:08:00	bp	2	2	2	3800	90	20	3800
20130725143	2013-07-25 08:14:00	bp	1	1	1	7400	30	20	3700
20130725143	2013-07-25 08:20:00	bp	1	1	1	2000	100	20	1969.62
20130725143	2013-07-25 08:40:00	bp	1	1	1	3800	0	20	0
20130725143	2013-07-25 09:52:00	bp	5	5	5	2000	0	20	0
20130725143	2013-07-25 10:02:00	bp	1	1	1	1300	70	20	1221.6
20130725143	2013-07-25 10:08:00	bp	1	1	1	7400	15	20	1915.26
20130725143	2013-07-25 10:14:00	bp	3	3	3	1000	80	20	984.808
20130725143	2013-07-25 10:26:00	bp	1	1	1	1000	50	20	766.044
20130725243	2013-07-25 15:21:00	bp	1	1	1	7400	35	20	4244.47
20130725243	2013-07-25 15:58:00	bp	1	1	1	7400	30	20	3700
20130725243	2013-07-25 16:13:00	bp	2	2	2	2000	95	20	1992.39
20130725243	2013-07-25 16:13:00	bp	3	3	3	7400	10	20	1285
20130725243	2013-07-25 16:21:00	bp	2	2	2	7400	15	20	1915.26
20130725243	2013-07-25 16:25:00	bp	1	1	1	7400	15	20	1915.26
20130725243	2013-07-25 16:37:00	bp	3	3	3	2000	120	20	1732.05
20130725243	2013-07-25 16:48:00	bp	1	1	1	2000	40	20	1285.58
20130725243	2013-07-25 16:56:00	bp	1	2	1	2000	40	20	1285.58
20130725243	2013-07-25 17:14:00	bp	1	1	1	3800	70	20	3570.83
20130725243	2013-07-25 17:15:00	bp	2	2	2	3800	0	20	0
20130725243	2013-07-25 17:27:00	bp	1	1	1	3800	80	20	3742.27
20130727132	2013-07-27 09:49:00	bp	1	1	1	4700	45	12	3323.4
20130727232	2013-07-27 17:44:00	bp	1	1	1	4700	30	12	2350
20130730143	2013-07-30 08:37:00	bp	3	3	3	7400	5	20	644.952
20130730143	2013-07-30 08:45:00	bp	1	1	1	3800	20	20	1299.68
20130730143	2013-07-30 09:23:00	bp	4	4	4	3800	45	20	2687.01
20130730143	2013-07-30 09:44:00	bp	1	2	1	7400	5	20	644.952
20130730143	2013-07-30 09:57:00	bp	1	1	1	7400	0	20	0
20130730243	2013-07-30 16:01:00	bp	1	1	1	7400	20	20	2530.95
20130730243	2013-07-30 16:17:00	bp	1	1	1	7400	45	20	5232.59
20130730243	2013-07-30 16:27:00	bp	1	1	1	7400	30	20	3700
20130730243	2013-07-30 16:46:00	bp	2	2	2	7400	40	20	4756.63
20130730243	2013-07-30 17:35:00	bp	1	1	1	7400	85	20	7371.84
20130730243	2013-07-30 18:10:00	bp	1	1	1	7400	160	20	2530.95
20130802131	2013-08-02 09:43:00	bp	1	1	1	2500	35	12	1433.94
20130802131	2013-08-02 10:12:00	bp	1	1	1	2500	25	12	1056.55
20130802131	2013-08-02 10:15:00	bp	2	2	2	1250	50	12	957.556
20130802131	2013-08-02 10:25:00	bp	2	2	2	1250	20	12	427.525
20130802131	2013-08-02 10:38:00	bp	1	1	1	4700	40	12	3021.1
20130802131	2013-08-02 10:53:00	bp	2	2	2	4700	10	12	816.146
20130802131	2013-08-02 10:57:00	bp	2	2	2	4700	40	12	3021.1
20130802131	2013-08-02 11:22:00	bp	3	3	3	4700	50	12	3600.41
20130802231	2013-08-02 16:46:00	bp	3	3	3	4700	30	12	2350
20130802231	2013-08-02 16:56:00	bp	2	2	2	4700	80	12	4628.6
20130802231	2013-08-02 17:01:00	bp	1	1	1	4700	45	12	3323.4
20130802231	2013-08-02 17:14:00	bp	1	1	1	4700	35	12	2695.81
20130802231	2013-08-02 17:28:00	bp	3	3	3	4700	90	12	4700
20130802231	2013-08-02 17:48:00	bp	1	1	1	4700	10	12	816.146
20130803132	2013-08-03 09:28:00	bp	3	3	3	4700	35	12	2695.81
20130803132	2013-08-03 09:38:00	bp	4	4	4	4700	90	12	4700
20130803132	2013-08-03 09:44:00	bp	1	1	1	4700	30	12	2350
20130803132	2013-08-03 09:54:00	bp	2	2	2	4700	45	12	3323.4
20130803232	2013-08-03 17:06:00	bp	2	3	2	4700	110	12	4416.56
20130803232	2013-08-03 17:34:00	bp	5	5	5	4700	30	12	2350
20130803232	2013-08-03 17:38:00	bp	2	2	2	4700	100	12	4628.6
20130803232	2013-08-03 17:48:00	bp	1	1	1	640	45	12	452.548
20130806143	2013-08-06 13:19:00	bp	2	2	2	2000	95	20	1992.39
20130806143	2013-08-06 13:26:00	bp	2	2	2	7400	30	20	3700
20130806143	2013-08-06 13:38:00	bp	1	1	1	3800	40	20	2442.59
20130806143	2013-08-06 13:53:00	bp	1	1	1	7400	35	20	4244.47
20130806143	2013-08-06 14:16:00	bp	2	2	2	2000	100	20	1969.62
20130806243	2013-08-06 18:49:00	bp	1	1	1	7400	10	20	1285
20130806243	2013-08-06 19:02:00	bp	1	1	1	7400	10	20	1285
20130806243	2013-08-06 19:11:00	bp	1	1	1	7400	45	20	5232.59
20130809131	2013-08-09 10:51:00	bp	1	1	1	2500	30	12	1250
20130809131	2013-08-09 10:57:00	bp	1	1	1	4700	40	12	3021.1
20130809131	2013-08-09 11:25:00	bp	1	1	1	4700	75	12	4539.85
20130809131	2013-08-09 12:15:00	bp	1	1	1	4700	35	12	2695.81
20130809231	2013-08-09 15:25:00	bp	1	1	1	2500	60	12	2165.06
20130809231	2013-08-09 16:34:00	bp	1	1	1	4700	15	12	1216.45
20130809231	2013-08-09 16:42:00	bp	1	1	1	640	130	12	490.268
20130809231	2013-08-09 17:47:00	bp	2	2	2	2500	130	12	1915.11
20130809231	2013-08-09 18:12:00	bp	1	1	1	4700	7	12	572.786
20130809231	2013-08-09 18:21:00	bp	2	2	2	850	20	12	290.717
20130809231	2013-08-09 18:24:00	bp	2	2	2	2500	0	12	0
20130809231	2013-08-09 18:36:00	bp	1	1	1	4700	6	12	491.284
20130810232	2013-08-10 17:42:00	bp	4	7	5	4700	20	12	1607.49
20130810232	2013-08-10 17:49:00	bp	1	1	1	4700	50	12	3600.41
20130810232	2013-08-10 18:00:00	bp	2	2	2	1250	55	12	1023.94
20130810232	2013-08-10 18:10:00	bp	2	2	2	1250	90	12	1250
20130810232	2013-08-10 18:29:00	bp	2	2	2	4700	35	12	2695.81
20130810232	2013-08-10 18:37:00	bp	1	1	1	4700	10	12	816.146
20130810232	2013-08-10 18:50:00	bp	1	1	1	1250	45	12	883.883
20130813143	2013-08-13 08:04:00	bp	2	2	2	3800	40	20	2442.59
20130813143	2013-08-13 09:37:00	bp	1	1	1	7400	55	20	6061.73
20130813243	2013-08-13 14:54:00	bp	3	3	3	2000	50	20	1532.09
20130813243	2013-08-13 14:59:00	bp	1	1	1	7400	15	20	1915.26
20130813243	2013-08-13 15:55:00	bp	1	1	1	7400	40	20	4756.63
20130816131	2013-08-16 09:11:00	bp	1	1	1	2500	35	12	1433.94
20130816131	2013-08-16 10:27:00	bp	1	1	1	1250	80	12	1231.01
20130816231	2013-08-16 16:24:00	bp	1	1	1	2500	45	12	1767.77
20130816231	2013-08-16 16:35:00	bp	1	1	1	4700	70	12	4416.56
20130816231	2013-08-16 17:50:00	bp	1	1	1	850	7	12	103.589
20130816231	2013-08-16 18:16:00	bp	1	1	1	1250	30	12	625
20130816231	2013-08-16 18:32:00	bp	1	1	1	4700	100	12	4628.6
20130817132	2013-08-17 08:36:00	bp	1	1	1	1250	20	12	427.525
20130817132	2013-08-17 08:52:00	bp	2	2	2	4700	5	12	409.632
20130817132	2013-08-17 09:59:00	bp	3	3	3	4700	50	12	3600.41
20130817232	2013-08-17 17:33:00	bp	2	2	2	4700	90	12	4700
20130817232	2013-08-17 18:34:00	bp	2	2	2	4700	45	12	3323.4
20130821143	2013-08-21 09:53:00	bp	1	1	1	410	40	20	263.543
20130821243	2013-08-21 16:04:00	bp	1	1	1	7400	75	20	7147.85
20130823231	2013-08-23 16:17:00	bp	1	1	1	1250	50	12	957.556
20130823231	2013-08-23 16:36:00	bp	1	1	1	4700	55	12	3850.01
20130823231	2013-08-23 16:41:00	bp	1	1	1	4700	25	12	1986.31
20130823231	2013-08-23 16:52:00	bp	1	1	1	2500	60	12	2165.06
20130823231	2013-08-23 17:56:00	bp	1	1	1	180	0	12	0
20130824132	2013-08-24 08:06:00	bp	1	1	1	4700	10	12	816.146
20130824232	2013-08-24 17:36:00	bp	1	1	1	4700	0	12	0
20130906143	2013-09-06 08:59:00	bp	1	1	1	3800	0	20	0
20130906143	2013-09-06 09:30:00	bp	1	1	1	7400	70	20	6953.73
20130906243	2013-09-06 14:57:00	bp	1	1	1	2000	45	20	1414.21
20130908231	2013-09-08 18:24:00	bp	1	1	1	1250	45	12	883.883
20130913143	2013-09-13 09:32:00	bp	2	2	2	7400	45	20	5232.59
20130913143	2013-09-13 09:40:00	bp	1	1	1	7400	40	20	4756.63
20130913143	2013-09-13 10:52:00	bp	1	1	1	3800	90	20	3800
20130913243	2013-09-13 15:08:00	bp	1	1	1	1000	0	20	0
20130913243	2013-09-13 15:51:00	bp	1	1	1	1000	90	20	1000
20130913243	2013-09-13 15:56:00	bp	1	1	1	2000	50	20	1532.09
20140603132	2014-06-03 11:51:00	bp	1	1	1	4700	50	12	3600.41
20140603232	2014-06-03 15:45:00	bp	1	1	1	4700	90	12	4700
20140603232	2014-06-03 18:30:00	bp	1	1	1	4700	0	12	0
20140613132	2014-06-13 10:07:00	bp	1	1	1	260	60	12	225.167
20140613132	2014-06-13 11:11:00	bp	1	1	1	1250	30	12	625
20140613232	2014-06-13 17:31:00	bp	1	1	1	4700	40	12	3021.1
20140613232	2014-06-13 17:33:00	bp	1	1	1	640	110	12	601.403
20140628231	2014-06-28 18:08:00	bp	1	1	1	1250	30	12	625
20140811151	2014-08-11 08:23:00	bp	1	1	1	2000	10	20	347.296
20140819143	2014-08-19 08:08:00	bp	1	1	1	3800	20	20	1299.68
20140819143	2014-08-19 08:52:00	bp	1	1	1	2000	80	20	1969.62
20140905232	2014-09-05 17:53:00	bp	1	1	1	430	90	12	430
20140910231	2014-09-10 15:02:00	bp	1	1	1	1250	40	12	803.485
20140914151	2014-09-14 09:57:00	bp	1	1	1	2000	35	20	1147.15
20140914151	2014-09-14 10:19:00	bp	1	1	1	2000	75	20	1931.85
20150603132	2015-06-03 16:31:00	bp	2	3	3	2500	15	12	647.048
20150603132	2015-06-03 16:46:00	bp	1	1	1	1250	42	12	836.413
20150603132	2015-06-03 17:07:00	bp	1	1	1	2500	50	12	1915.11
20150612243	2015-06-12 14:33:00	bp	1	1	1	3800	95	20	3785.54
20150612243	2015-06-12 14:46:00	bp	1	1	1	2000	95	20	1992.39
20150619143	2015-06-19 08:57:00	bp	2	2	2	2000	0	20	0
20150619143	2015-06-19 10:08:00	bp	1	1	1	2000	70	20	1879.39
20150619143	2015-06-19 11:16:00	bp	1	1	1	3800	25	20	1605.95
20150619243	2015-06-19 15:34:00	bp	3	4	3	2000	25	20	845.237
20150619243	2015-06-19 15:44:00	bp	1	1	1	1300	95	20	1295.05
20150619243	2015-06-19 16:30:00	bp	1	1	1	2000	35	20	1147.15
20150619243	2015-06-19 16:39:00	bp	1	1	1	410	20	20	140.228
20150626143	2015-06-26 08:46:00	bp	1	2	2	3800	40	20	2442.59
20150626143	2015-06-26 09:08:00	bp	1	1	1	7400	3	20	387.286
20150626143	2015-06-26 09:27:00	bp	2	3	2	2000	80	20	1969.62
20150626143	2015-06-26 09:52:00	bp	3	3	3	2000	40	20	1285.58
20150626143	2015-06-26 10:13:00	bp	2	3	2	1000	20	20	342.02
20150626143	2015-06-26 10:34:00	bp	1	1	1	500	120	20	433.013
20150626243	2015-06-26 14:43:00	bp	1	1	1	2000	15	20	517.638
20150626243	2015-06-26 14:59:00	bp	1	1	1	2000	105	20	1931.85
20150626243	2015-06-26 15:11:00	bp	1	1	1	675	160	20	230.864
20150626243	2015-06-26 15:13:00	bp	1	1	1	3800	75	20	3670.52
20150626243	2015-06-26 15:17:00	bp	4	6	5	7400	55	20	6061.73
20150626243	2015-06-26 15:24:00	bp	1	1	1	2000	50	20	1532.09
20150626243	2015-06-26 15:25:00	bp	1	1	1	7400	13	20	1664.64
20150626243	2015-06-26 15:31:00	bp	1	1	1	7400	60	20	6408.59
20150626243	2015-06-26 16:11:00	bp	1	2	1	1000	65	20	906.308
20150628132	2015-06-28 10:21:00	bp	1	1	1	1250	40	12	803.485
20150628232	2015-06-28 16:51:00	bp	1	1	1	850	55	12	696.279
20150703132	2015-07-03 09:29:00	bp	2	3	2	4700	15	12	1216.45
20150703132	2015-07-03 10:27:00	bp	1	1	1	1250	40	12	803.485
20150703132	2015-07-03 10:51:00	bp	1	1	1	1250	120	12	1082.53
20150703132	2015-07-03 11:40:00	bp	1	1	1	1250	105	12	1207.41
20150703232	2015-07-03 15:19:00	bp	1	1	1	4700	75	12	4539.85
20150703232	2015-07-03 16:21:00	bp	1	2	1	2500	50	12	1915.11
20150703232	2015-07-03 16:44:00	bp	2	2	2	4700	0	12	0
20150703232	2015-07-03 17:03:00	bp	1	1	1	4700	70	12	4416.56
20150706151	2015-07-06 07:51:00	bp	1	2	1	7400	5	20	644.952
20150706151	2015-07-06 08:22:00	bp	1	1	1	7400	15	20	1915.26
20150706151	2015-07-06 08:38:00	bp	1	1	1	1300	65	20	1178.2
20150706151	2015-07-06 09:13:00	bp	2	2	2	2000	20	20	684.04
20150706151	2015-07-06 09:16:00	bp	1	2	1	2000	25	20	845.237
20150706151	2015-07-06 09:18:00	bp	1	1	1	7400	35	20	4244.47
20150706151	2015-07-06 09:36:00	bp	1	1	1	7400	35	20	4244.47
20150706151	2015-07-06 09:48:00	bp	1	1	1	7400	60	20	6408.59
20150706151	2015-07-06 10:10:00	bp	1	1	1	2000	25	20	845.237
20150710132	2015-07-10 08:17:00	bp	2	3	2	4700	69	12	4387.83
20150710132	2015-07-10 08:22:00	bp	1	1	1	640	50	12	490.268
20150710132	2015-07-10 09:13:00	bp	1	2	1	2500	35	12	1433.94
20150710132	2015-07-10 09:30:00	bp	1	2	2	4700	15	12	1216.45
20150710132	2015-07-10 09:32:00	bp	1	1	1	640	27	12	290.554
20150710132	2015-07-10 09:42:00	bp	2	2	2	4700	75	12	4539.85
20150710132	2015-07-10 10:49:00	bp	1	1	1	2500	160	12	855.05
20150710132	2015-07-10 11:26:00	bp	1	1	1	640	30	12	320
20150710232	2015-07-10 15:19:00	bp	1	2	2	1250	10	12	217.06
20150710232	2015-07-10 16:30:00	bp	1	1	1	510	30	12	255
20150710232	2015-07-10 16:37:00	bp	1	2	1	4700	30	12	2350
20150710232	2015-07-10 17:09:00	bp	1	1	1	640	46	12	460.377
20150710232	2015-07-10 17:16:00	bp	1	1	1	4700	80	12	4628.6
20150710232	2015-07-10 17:36:00	bp	1	1	1	4700	90	12	4700
20150711131	2015-07-11 11:06:00	bp	1	1	1	4700	46	12	3380.9
20150713143	2015-07-13 08:20:00	bp	1	1	1	290	75	20	280.118
20150713143	2015-07-13 08:29:00	bp	2	2	2	7400	60	20	6408.59
20150713143	2015-07-13 08:32:00	bp	5	5	5	1000	85	20	996.195
20150713143	2015-07-13 08:53:00	bp	1	1	1	3800	55	20	3112.78
20150713143	2015-07-13 09:01:00	bp	1	1	1	2000	70	20	1879.39
20150713143	2015-07-13 10:40:00	bp	1	1	1	7400	50	20	5668.73
20150717132	2015-07-17 08:14:00	bp	5	7	6	1250	60	12	1082.53
20150717132	2015-07-17 09:28:00	bp	1	1	1	2500	35	12	1433.94
20150717132	2015-07-17 09:39:00	bp	3	3	3	4700	20	12	1607.49
20150717132	2015-07-17 09:56:00	bp	2	3	3	1250	15	12	323.524
20150717132	2015-07-17 10:43:00	bp	2	2	3	640	115	12	580.037
20150717132	2015-07-17 11:05:00	bp	1	1	1	430	71	12	406.573
20150717132	2015-07-17 12:22:00	bp	1	1	1	850	160	12	290.717
20150717232	2015-07-17 15:23:00	bp	3	3	3	2500	75	12	2414.81
20150717232	2015-07-17 16:15:00	bp	3	3	3	1250	5	12	108.945
20150717232	2015-07-17 16:20:00	bp	1	1	1	4700	75	12	4539.85
20150717232	2015-07-17 16:39:00	bp	2	2	2	4700	70	12	4416.56
20150717232	2015-07-17 16:45:00	bp	1	1	1	2500	30	12	1250
20150717232	2015-07-17 16:45:00	bp	1	1	1	1250	100	12	1231.01
20150717232	2015-07-17 17:31:00	bp	1	1	1	4700	50	12	3600.41
20150718231	2015-07-18 15:14:00	bp	1	1	1	850	40	12	546.369
20150720151	2015-07-20 08:09:00	bp	1	1	1	2000	35	20	1147.15
20150720151	2015-07-20 08:26:00	bp	1	1	1	7400	20	20	2530.95
20150720151	2015-07-20 08:28:00	bp	1	1	1	675	60	20	584.567
20150720151	2015-07-20 09:25:00	bp	1	1	1	7400	45	20	5232.59
20150720151	2015-07-20 09:37:00	bp	3	3	3	7400	48	20	5499.27
20150720151	2015-07-20 09:46:00	bp	1	1	1	1000	30	20	500
20150720151	2015-07-20 09:51:00	bp	2	2	2	500	99	20	493.844
20150720151	2015-07-20 09:55:00	bp	1	1	1	2000	5	20	174.311
20150724132	2015-07-24 09:06:00	bp	1	1	1	2500	60	12	2165.06
20150724132	2015-07-24 09:21:00	bp	1	1	1	850	135	12	601.041
20150724232	2015-07-24 16:44:00	bp	1	1	1	1250	77	12	1217.96
20150724232	2015-07-24 16:48:00	bp	1	1	1	850	170	12	147.601
20150724232	2015-07-24 16:58:00	bp	1	1	1	510	50	12	390.683
20150724232	2015-07-24 17:08:00	bp	1	1	1	2500	0	12	0
20150724232	2015-07-24 17:15:00	bp	1	1	1	2500	20	12	855.05
20150724232	2015-07-24 17:24:00	bp	1	1	1	2500	10	12	434.12
20150724232	2015-07-24 17:30:00	bp	3	3	3	2500	110	12	2349.23
20150724232	2015-07-24 17:30:00	bp	1	1	1	4700	0	12	0
20150724232	2015-07-24 17:40:00	bp	1	1	1	1250	35	12	716.971
20150731132	2015-07-31 08:43:00	bp	1	1	1	4700	60	12	4070.32
20150731132	2015-07-31 09:20:00	bp	1	1	1	4700	60	12	4070.32
20150731132	2015-07-31 09:28:00	bp	1	1	1	4700	30	12	2350
20150731132	2015-07-31 09:42:00	bp	1	2	1	4700	150	12	2350
20150731132	2015-07-31 09:49:00	bp	3	3	3	4700	30	12	2350
20150731132	2015-07-31 10:26:00	bp	3	3	3	2500	30	12	1250
20150731132	2015-07-31 10:33:00	bp	1	1	1	2500	120	12	2165.06
20150731232	2015-07-31 17:56:00	bp	1	1	1	4700	45	12	3323.4
20150803155	2015-08-03 10:13:00	bp	1	1	1	1000	140	15	642.788
20150803155	2015-08-03 11:10:00	bp	1	1	1	1000	80	15	984.808
20150803155	2015-08-03 11:13:00	bp	1	2	1	260	120	15	225.167
20150807132	2015-08-07 08:30:00	bp	1	1	1	4700	30	12	2350
20150807132	2015-08-07 08:34:00	bp	1	1	1	1250	25	12	528.273
20150807132	2015-08-07 08:36:00	bp	1	1	1	2500	100	12	2462.02
20150807132	2015-08-07 09:24:00	bp	1	1	1	1250	20	12	427.525
20150807132	2015-08-07 11:09:00	bp	2	2	2	2500	125	12	2047.88
20150807232	2015-08-07 15:53:00	bp	1	2	2	4700	30	12	2350
20150808231	2015-08-08 17:42:00	bp	1	1	1	180	0	12	0
20150808231	2015-08-08 18:37:00	bp	1	1	1	4700	60	12	4070.32
20150812131	2015-08-12 08:12:00	bp	1	1	1	4700	95	12	4682.12
20150812131	2015-08-12 10:12:00	bp	1	1	1	2500	145	12	1433.94
20150812131	2015-08-12 10:32:00	bp	1	1	1	850	70	12	798.739
20150812231	2015-08-12 15:53:00	bp	1	1	1	1250	95	12	1245.24
20150814132	2015-08-14 09:16:00	bp	3	3	3	4700	40	12	3021.1
20150814132	2015-08-14 09:28:00	bp	1	1	1	1250	30	12	625
20150814132	2015-08-14 09:30:00	bp	1	2	2	2500	120	12	2165.06
20150814132	2015-08-14 09:39:00	bp	1	1	1	180	0	12	0
20150814132	2015-08-14 09:41:00	bp	3	3	3	640	10	12	111.135
20150814132	2015-08-14 10:17:00	bp	1	1	1	4700	140	12	3021.1
20150814132	2015-08-14 10:30:00	bp	2	2	2	4700	25	12	1986.31
20150814132	2015-08-14 10:32:00	bp	1	1	1	4700	8	12	654.114
20150814132	2015-08-14 10:38:00	bp	1	1	1	4700	120	12	4070.32
20150814132	2015-08-14 10:39:00	bp	1	1	1	850	165	12	219.996
20150814132	2015-08-14 11:38:00	bp	1	1	1	640	0	12	0
20150814232	2015-08-14 15:40:00	bp	1	2	1	4700	23	12	1836.44
20150814232	2015-08-14 15:46:00	bp	1	1	1	2500	30	12	1250
20150814232	2015-08-14 16:17:00	bp	1	1	1	4700	106	12	4517.93
20150814232	2015-08-14 16:54:00	bp	1	1	1	1250	100	12	1231.01
20150814232	2015-08-14 17:31:00	bp	2	2	2	2500	10	12	434.12
20150814232	2015-08-14 17:49:00	bp	2	2	2	4700	145	12	2695.81
20150814232	2015-08-14 17:54:00	bp	1	1	1	4700	15	12	1216.45
20150814232	2015-08-14 18:00:00	bp	1	1	1	1250	118	12	1103.68
20150818151	2015-08-18 08:05:00	bp	1	1	1	3800	20	20	1299.68
20150818151	2015-08-18 08:13:00	bp	1	1	1	7400	45	20	5232.59
20150818151	2015-08-18 10:11:00	bp	1	1	1	7400	110	20	6953.73
20150818151	2015-08-18 10:19:00	bp	2	2	2	3800	135	20	2687.01
20150821132	2015-08-21 09:00:00	bp	1	1	1	4700	107	12	4494.63
20150821132	2015-08-21 09:21:00	bp	1	1	1	2500	90	12	2500
20150821132	2015-08-21 10:00:00	bp	1	1	1	4700	40	12	3021.1
20150821132	2015-08-21 10:28:00	bp	1	1	1	1250	5	12	108.945
20150821132	2015-08-21 10:53:00	bp	2	3	3	1250	10	12	217.06
20150821132	2015-08-21 11:25:00	bp	2	2	2	640	75	12	618.193
20150821232	2015-08-21 16:41:00	bp	2	2	2	1250	50	12	957.556
20150821232	2015-08-21 17:05:00	bp	1	1	1	4700	115	12	4259.65
20150821232	2015-08-21 17:35:00	bp	1	1	1	4700	25	12	1986.31
20150821232	2015-08-21 18:16:00	bp	1	1	1	4700	25	12	1986.31
20150826131	2015-08-26 09:06:00	bp	1	1	1	4700	10	12	816.146
20150826231	2015-08-26 16:50:00	bp	1	1	1	2500	10	12	434.12
20150828232	2015-08-28 15:55:00	bp	1	1	1	4700	20	12	1607.49
20150828232	2015-08-28 16:51:00	bp	1	1	1	2500	40	12	1606.97
20150901151	2015-09-01 09:22:00	bp	1	1	1	1000	10	20	173.648
20150904232	2015-09-04 15:12:00	bp	1	1	1	4700	25	12	1986.31
20150904232	2015-09-04 15:38:00	bp	1	2	2	4700	120	12	4070.32
20150904232	2015-09-04 16:16:00	bp	1	1	1	1250	90	12	1250
20150904232	2015-09-04 16:35:00	bp	1	1	1	2500	15	12	647.048
20150904232	2015-09-04 17:28:00	bp	1	1	1	4700	60	12	4070.32
20150911131	2015-09-11 09:06:00	bp	1	1	1	4700	150	12	2350
20150911131	2015-09-11 09:37:00	bp	1	1	1	4700	12	12	977.185
20150911231	2015-09-11 14:53:00	bp	1	1	1	4700	80	12	4628.6
20150911231	2015-09-11 17:39:00	bp	1	1	1	1250	135	12	883.883
20150912151	2015-09-12 07:13:00	bp	1	1	1	2000	90	20	2000
20150912151	2015-09-12 08:24:00	bp	1	1	1	290	130	20	222.153
20150912151	2015-09-12 09:10:00	bp	1	1	1	7400	0	20	0
20150912251	2015-09-12 11:53:00	bp	1	1	1	800	50	20	612.836
20160607150	2016-06-07 18:36:00	bp	1	1	1	850	40	25	546.369
20160622132	2016-06-22 08:39:00	bp	1	1	1	2500	60	12	2165.06
20160622132	2016-06-22 10:11:00	bp	1	1	1	2500	45	12	1767.77
20160622132	2016-06-22 10:23:00	bp	1	1	1	2500	10	12	434.12
20160622132	2016-06-22 10:51:00	bp	2	2	2	2500	10	12	434.12
20160622132	2016-06-22 11:02:00	bp	2	2	2	2500	45	12	1767.77
20160622232	2016-06-22 17:45:00	bp	1	1	1	640	10	12	111.135
20160628132	2016-06-28 08:51:00	bp	1	2	1	510	30	12	255
20160628132	2016-06-28 11:00:00	bp	1	1	1	2500	90	12	2500
20160628132	2016-06-28 11:10:00	bp	1	1	1	1250	60	12	1082.53
20160628232	2016-06-28 16:13:00	bp	1	1	1	2500	70	12	2349.23
20160628232	2016-06-28 16:36:00	bp	1	1	1	4700	120	12	4070.32
20160628232	2016-06-28 17:52:00	bp	1	1	1	290	100	12	285.594
20160628232	2016-06-28 18:02:00	bp	1	1	1	2500	0	12	0
20160706132	2016-07-06 08:19:00	bp	1	1	1	2500	0	12	0
20160706132	2016-07-06 09:13:00	bp	2	2	2	2500	0	12	0
20160706132	2016-07-06 09:33:00	bp	1	1	1	320	0	12	0
20160706232	2016-07-06 14:26:00	bp	1	1	1	4700	30	12	2350
20160706232	2016-07-06 15:59:00	bp	1	1	1	430	20	12	147.069
20160710266	2016-07-10 18:01:00	bp	1	1	1	1000	40	25	642.788
20160803131	2016-08-03 09:17:00	bp	1	1	1	1250	70	12	1174.62
20160803131	2016-08-03 10:00:00	bp	1	1	1	850	30	12	425
20160803131	2016-08-03 10:09:00	bp	3	3	3	320	90	12	320
20160803231	2016-08-03 17:25:00	bp	1	1	1	2500	110	12	2349.23
20160810132	2016-08-10 17:12:00	bp	1	1	1	2500	30	12	1250
20160810132	2016-08-10 17:16:00	bp	1	1	1	640	45	12	452.548
20160810132	2016-08-10 17:23:00	bp	1	1	1	1250	60	12	1082.53
20160810132	2016-08-10 17:29:00	bp	2	2	2	430	100	12	423.467
20160810132	2016-08-10 17:35:00	bp	1	2	1	1250	20	12	427.525
20160810132	2016-08-10 17:56:00	bp	1	1	1	640	40	12	411.384
20160810132	2016-08-10 17:57:00	bp	1	1	1	1250	20	12	427.525
20160810132	2016-08-10 18:05:00	bp	1	1	1	2500	150	12	1250
20160810132	2016-08-10 18:40:00	bp	2	2	2	2500	0	12	0
20160810132	2016-08-10 18:53:00	bp	1	1	1	430	130	12	329.399
20160810132	2016-08-10 18:55:00	bp	1	1	1	640	70	12	601.403
20160817131	2016-08-17 10:26:00	bp	1	1	1	2500	160	12	855.05
20160817131	2016-08-17 10:26:00	bp	1	1	1	430	90	12	430
20160817231	2016-08-17 16:43:00	bp	1	1	1	370	30	12	185
20160825140	2016-08-25 08:41:00	bp	1	1	1	1000	35	15	573.576
20160825140	2016-08-25 08:47:00	bp	1	1	1	1530	90	15	1530
20160825140	2016-08-25 08:48:00	bp	1	1	1	310	30	15	155
20160825140	2016-08-25 09:17:00	bp	1	1	1	3000	35	15	1720.73
20160825140	2016-08-25 10:30:00	bp	1	1	1	1000	90	15	1000
20160825140	2016-08-25 11:07:00	bp	1	1	1	3000	130	15	2298.13
20160829132	2016-08-29 10:00:00	bp	1	1	1	260	30	12	130
20160829132	2016-08-29 10:38:00	bp	1	1	1	2500	60	12	2165.06
20160829132	2016-08-29 10:49:00	bp	1	1	1	320	70	12	300.702
20160829232	2016-08-29 15:27:00	bp	1	1	1	1250	150	12	625
20160829232	2016-08-29 15:52:00	bp	1	1	1	430	90	12	430
20170605150	2017-06-05 15:57:00	bp	3	4	3	4700	0	25	0
20170605150	2017-06-05 16:15:00	bp	1	1	1	850	90	25	850
20170605150	2017-06-05 16:32:00	bp	3	3	3	2400	20	25	820.848
20170609132	2017-06-09 08:52:00	bp	1	1	1	640	50	12	490.268
20170609132	2017-06-09 09:41:00	bp	2	2	2	4700	50	12	3600.41
20170609232	2017-06-09 18:00:00	bp	2	2	2	4700	40	12	3021.1
20170609232	2017-06-09 18:20:00	bp	1	1	1	1250	10	12	217.06
20170618267	2017-06-18 17:07:00	bp	1	1	1	4200	120	22	3637.31
20170618267	2017-06-18 17:14:00	bp	1	1	1	4200	20	22	1436.48
20170624167	2017-06-24 13:00:00	bp	1	1	1	2200	0	22	0
20170624167	2017-06-24 13:24:00	bp	1	1	1	1450	0	22	0
20170624167	2017-06-24 13:37:00	bp	2	2	2	2200	60	22	1905.26
20170624167	2017-06-24 13:47:00	bp	1	1	1	4200	20	22	1436.48
20170624167	2017-06-24 13:51:00	bp	1	1	1	1100	80	22	1083.29
20170624167	2017-06-24 13:53:00	bp	5	5	5	2200	110	22	2067.32
20170624167	2017-06-24 13:53:00	bp	1	1	1	4200	0	22	0
20170624167	2017-06-24 14:06:00	bp	1	1	1	8000	80	22	7878.46
20170708140	2017-07-08 08:35:00	bp	1	1	1	5700	10	15	989.795
20170708140	2017-07-08 08:55:00	bp	1	1	1	5700	70	15	5356.25
20170708140	2017-07-08 11:35:00	bp	1	1	1	1530	90	15	1530
20170708240	2017-07-08 16:28:00	bp	1	1	1	3000	0	15	0
20170708240	2017-07-08 16:59:00	bp	1	1	1	5700	70	15	5356.25
20170713140	2017-07-13 08:13:00	bp	1	1	1	770	140	15	494.946
20170713140	2017-07-13 08:19:00	bp	1	2	1	5700	10	15	989.795
20170713140	2017-07-13 08:28:00	bp	2	2	2	770	20	15	263.356
20170713140	2017-07-13 08:51:00	bp	1	1	1	3000	40	15	1928.36
20170713140	2017-07-13 10:38:00	bp	1	2	1	3000	0	15	0
20170720155	2017-07-20 07:49:00	bp	1	1	1	5700	20	15	1949.51
20170728132	2017-07-28 09:21:00	bp	1	1	1	4700	40	12	3021.1
20170728132	2017-07-28 09:43:00	bp	1	1	1	2500	80	12	2462.02
20170728132	2017-07-28 10:24:00	bp	1	1	1	180	0	12	0
20170728132	2017-07-28 11:02:00	bp	1	1	1	2500	30	12	1250
20170728132	2017-07-28 11:12:00	bp	1	1	1	4700	30	12	2350
20170804131	2017-08-04 08:33:00	bp	1	1	1	1250	30	12	625
20170804131	2017-08-04 08:37:00	bp	2	2	2	1250	150	12	625
20170804131	2017-08-04 08:57:00	bp	1	1	1	2500	10	12	434.12
20170804131	2017-08-04 09:02:00	bp	2	2	2	850	90	12	850
20170804131	2017-08-04 09:09:00	bp	1	1	1	1250	40	12	803.485
20170804131	2017-08-04 10:11:00	bp	1	1	1	4700	0	12	0
20170804131	2017-08-04 10:47:00	bp	1	2	1	2500	20	12	855.05
20170804231	2017-08-04 14:42:00	bp	1	1	1	1250	90	12	1250
20170804231	2017-08-04 16:43:00	bp	1	1	1	850	60	12	736.122
20170804231	2017-08-04 16:44:00	bp	1	1	1	4700	0	12	0
20170804231	2017-08-04 16:48:00	bp	3	3	3	640	10	12	111.135
20170804231	2017-08-04 16:57:00	bp	1	1	1	4700	30	12	2350
20170804231	2017-08-04 17:10:00	bp	1	1	1	4700	20	12	1607.49
20170807131	2017-08-07 08:19:00	bp	1	1	1	1250	0	12	0
20170807131	2017-08-07 09:12:00	bp	1	1	1	1250	20	12	427.525
20170807131	2017-08-07 10:01:00	bp	1	1	1	2500	45	12	1767.77
20170814132	2017-08-14 10:36:00	bp	1	1	1	2500	40	12	1606.97
20170814232	2017-08-14 16:27:00	bp	1	2	1	4700	90	12	4700
20170814232	2017-08-14 17:31:00	bp	1	1	1	1250	0	12	0
20170814232	2017-08-14 18:26:00	bp	1	1	1	2500	0	12	0
20170820150	2017-08-20 09:11:00	bp	1	1	1	4700	80	25	4628.6
20170821150	2017-08-21 09:26:00	bp	1	1	1	2400	40	25	1542.69
20170821150	2017-08-21 09:37:00	bp	1	1	1	2400	50	25	1838.51
20170821150	2017-08-21 10:07:00	bp	1	1	1	700	110	25	657.785
20170821150	2017-08-21 10:09:00	bp	2	2	2	1300	10	25	225.743
20170821150	2017-08-21 10:29:00	bp	1	1	1	1700	40	25	1092.74
20170919131	2017-09-19 08:00:00	bp	1	1	1	4700	0	12	0
20170919131	2017-09-19 08:51:00	bp	1	1	1	4700	0	12	0
20180604143	2018-06-04 08:39:00	bp	1	1	1	7400	90	20	7400
20180604143	2018-06-04 09:19:00	bp	1	1	1	800	70	20	751.754
20180604243	2018-06-04 16:18:00	bp	1	1	1	2000	30	20	1000
20180604243	2018-06-04 16:29:00	bp	1	1	1	7400	20	20	2530.95
20180604243	2018-06-04 16:42:00	bp	3	4	4	7400	5	20	644.952
20180604243	2018-06-04 16:53:00	bp	3	3	3	800	50	20	612.836
20180604243	2018-06-04 17:08:00	bp	2	2	2	7400	90	20	7400
20180611132	2018-06-11 12:56:00	bp	1	1	1	430	45	12	304.056
20180611132	2018-06-11 13:39:00	bp	1	1	1	2500	30	12	1250
20180611132	2018-06-11 14:38:00	bp	1	2	1	2500	90	12	2500
20180625132	2018-06-25 14:38:00	bp	1	1	1	4700	120	12	4070.32
20180705132	2018-07-05 08:05:00	bp	1	1	1	4700	10	12	816.146
20180705132	2018-07-05 08:11:00	bp	2	2	2	1250	70	12	1174.62
20180705132	2018-07-05 09:48:00	bp	1	1	1	4700	120	12	4070.32
20180707132	2018-07-07 11:33:00	bp	1	1	1	1250	10	12	217.06
20180707132	2018-07-07 11:55:00	bp	2	2	2	1250	120	12	1082.53
20180707132	2018-07-07 12:01:00	bp	5	7	6	640	80	12	630.277
20180710132	2018-07-10 17:03:00	bp	1	1	1	640	10	12	111.135
20180710132	2018-07-10 17:15:00	bp	1	1	1	2500	100	12	2462.02
20180710132	2018-07-10 17:18:00	bp	1	1	1	1250	0	12	0
20180710132	2018-07-10 17:28:00	bp	2	4	3	2500	30	12	1250
20180720132	2018-07-20 12:31:00	bp	1	1	1	640	120	12	554.256
20180720132	2018-07-20 12:59:00	bp	2	2	2	4700	80	12	4628.6
20180720132	2018-07-20 13:41:00	bp	2	2	2	2500	150	12	1250
20180720132	2018-07-20 13:58:00	bp	1	1	1	4700	30	12	2350
20180721132	2018-07-21 08:32:00	bp	2	2	2	2500	90	12	2500
20180721132	2018-07-21 08:38:00	bp	2	2	2	2500	75	12	2414.81
20180721132	2018-07-21 08:41:00	bp	1	1	1	2500	50	12	1915.11
20180727132	2018-07-27 13:11:00	bp	1	1	2	1250	90	12	1250
20180727132	2018-07-27 13:36:00	bp	1	1	1	850	25	12	359.226
20180728132	2018-07-28 08:24:00	bp	2	2	2	1250	90	12	1250
20180728132	2018-07-28 09:00:00	bp	1	2	2	2500	90	12	2500
20180728132	2018-07-28 09:41:00	bp	1	1	1	4700	160	12	1607.49
20180728132	2018-07-28 09:51:00	bp	2	2	2	4700	60	12	4070.32
20180806132	2018-08-06 09:11:00	bp	1	1	1	430	50	12	329.399
20180806132	2018-08-06 09:14:00	bp	1	1	1	1250	20	12	427.525
20180806132	2018-08-06 09:19:00	bp	1	1	1	1250	160	12	427.525
20180806132	2018-08-06 09:57:00	bp	1	1	1	2500	40	12	1606.97
20180806232	2018-08-06 16:16:00	bp	2	2	2	640	90	12	640
20180806232	2018-08-06 16:39:00	bp	2	3	2	4700	0	12	0
20180806232	2018-08-06 16:52:00	bp	1	1	1	2500	40	12	1606.97
20180806232	2018-08-06 17:08:00	bp	2	2	2	4700	60	12	4070.32
20180806232	2018-08-06 17:11:00	bp	1	1	1	1250	20	12	427.525
20180806232	2018-08-06 18:05:00	bp	1	1	1	2500	90	12	2500
20180806232	2018-08-06 18:56:00	bp	1	1	1	2500	70	12	2349.23
20180811143	2018-08-11 10:00:00	bp	1	1	1	1000	90	20	1000
20180822132	2018-08-22 16:22:00	bp	2	2	2	640	100	12	630.277
20180822132	2018-08-22 17:15:00	bp	2	2	2	4700	130	12	3600.41
20180822132	2018-08-22 17:40:00	bp	1	1	1	640	148	12	339.148
20180917131	2018-09-17 07:37:00	bp	1	1	1	640	30	12	320
20180917231	2018-09-17 17:23:00	bp	2	2	2	4700	20	12	1607.49
20180929135	2018-09-29 08:48:00	bp	1	1	1	4200	110	22	3946.71
20180929135	2018-09-29 09:23:00	bp	2	2	2	8000	40	22	5142.3
20180929235	2018-09-29 14:46:00	bp	1	1	1	4200	160	22	1436.48
20180929235	2018-09-29 15:07:00	bp	1	1	1	1100	90	22	1100
20180929235	2018-09-29 15:16:00	bp	1	1	1	2200	40	22	1414.13
20180929235	2018-09-29 15:23:00	bp	1	1	1	725	30	22	362.5
20180929235	2018-09-29 15:52:00	bp	1	2	2	8000	30	22	4000
20180929235	2018-09-29 16:03:00	bp	1	1	1	725	50	22	555.382
20180929235	2018-09-29 16:24:00	bp	3	3	3	2200	10	22	382.026
20180929235	2018-09-29 16:42:00	bp	1	1	1	4200	100	22	4136.19
20180929235	2018-09-29 16:47:00	bp	2	2	2	2200	125	22	1802.13
20180929235	2018-09-29 17:21:00	bp	1	1	1	725	120	22	627.868
20110614150	2011-06-14 14:37:00	bp	1	1	1	1787	19	25	581.79
20110628136	2011-06-28 16:15:00	bp	1	1	1	1332	108	22	1266.81
20110628136	2011-06-28 16:33:00	bp	2	2	2	851	3	22	44.5379
20110705151	2011-07-05 10:02:00	bp	1	1	1	663	117	20	590.737
20110705151	2011-07-05 11:03:00	bp	1	1	1	507	129	20	394.013
20110705151	2011-07-05 11:12:00	bp	2	2	2	1227	48	20	911.839
20110705151	2011-07-05 11:20:00	bp	1	1	1	2843	139	20	1865.18
20110713151	2011-07-13 15:32:00	bp	1	1	1	956	59	20	819.452
20110713151	2011-07-13 18:33:00	bp	1	1	1	1715	117	20	1528.08
20110713151	2011-07-13 18:36:00	bp	1	1	1	956	68	20	886.388
20110719150	2011-07-19 09:27:00	bp	1	1	1	6850	68	25	6351.21
20110726150	2011-07-26 14:51:00	bp	2	2	2	2065	48	25	1534.59
20110726150	2011-07-26 15:35:00	bp	1	1	1	684	108	25	650.523
20110726150	2011-07-26 16:20:00	bp	1	1	1	2444	138	25	1635.36
20110726150	2011-07-26 16:23:00	bp	1	1	1	1162	90	25	1162
20110726150	2011-07-26 16:40:00	bp	1	1	1	2691	137	25	1835.26
20110726150	2011-07-26 17:07:00	bp	1	1	1	2238	108	25	2128.46
20110816150	2011-08-16 12:55:00	bp	1	1	1	2065	88	25	2063.74
20110816150	2011-08-16 13:09:00	bp	1	1	1	1162	43	25	792.482
20110906150	2011-09-06 11:52:00	bp	1	1	1	1162	127	25	928.014
20110906150	2011-09-06 16:17:00	bp	1	1	1	3864	58	25	3276.86
20110906150	2011-09-06 16:30:00	bp	1	1	1	2065	168	25	429.338
20110906150	2011-09-06 16:31:00	bp	1	1	1	3374	81	25	3332.46
20110906150	2011-09-06 16:47:00	bp	1	1	1	3374	123	25	2829.67
20110906150	2011-09-06 16:56:00	bp	2	2	2	4521	76	25	4386.71
20110929151	2011-09-29 17:32:00	bp	1	1	1	2250	111	20	2100.56
20140926150	2014-09-26 14:14:00	bp	1	1	1	4167	55	25	3413.41
20140926150	2014-09-26 14:24:00	bp	5	5	5	954	10	25	165.66
20140926150	2014-09-26 14:31:00	bp	1	1	1	3864	79	25	3793.01
20140926150	2014-09-26 15:00:00	bp	1	1	1	100	100	25	98.4808
20150624151	2015-06-24 10:03:00	bp	1	1	1	1715	18	20	529.964
20150624151	2015-06-24 10:05:00	bp	2	2	2	1480	132	20	1099.85
20150629150	2015-06-29 13:44:00	bp	1	1	1	809	27	25	367.278
20150629150	2015-06-29 13:46:00	bp	2	2	2	809	143	25	486.868
20150629150	2015-06-29 14:18:00	bp	3	3	3	2065	69	25	1927.84
20150629150	2015-06-29 16:06:00	bp	3	3	3	2065	53	25	1649.18
20150629150	2015-06-29 16:59:00	bp	2	2	2	3864	68	25	3582.64
20150629150	2015-06-29 18:08:00	bp	1	1	1	8917	43	25	6081.38
20150714150	2015-07-14 12:48:00	bp	2	2	2	954	89	25	953.855
20150714150	2015-07-14 13:47:00	bp	1	1	1	702	8	25	97.6995
20150714150	2015-07-14 14:04:00	bp	1	1	1	620	133	25	453.439
20150714150	2015-07-14 14:07:00	bp	2	2	2	2691	128	25	2120.54
20150714150	2015-07-14 14:37:00	bp	4	4	4	1162	28	25	545.526
20150714150	2015-07-14 14:48:00	bp	1	1	1	1028	6	25	107.455
20150714150	2015-07-14 14:53:00	bp	1	1	1	1274	142	25	784.353
20150720150	2015-07-20 13:54:00	bp	2	2	2	2691	17	25	786.772
20150720150	2015-07-20 15:20:00	bp	1	1	1	809	56	25	670.691
20150720150	2015-07-20 17:40:00	bp	1	1	1	3374	13	25	758.985
20150812150	2015-08-12 09:27:00	bp	3	3	3	5447	76	25	5285.2
20150812150	2015-08-12 10:19:00	bp	1	1	1	4167	69	25	3890.23
20150812150	2015-08-12 11:15:00	bp	1	1	1	954	8	25	132.771
20150812150	2015-08-12 12:57:00	bp	1	1	1	2994	113	25	2755.99
20150812150	2015-08-12 13:13:00	bp	2	2	2	954	89	25	953.855
20150812150	2015-08-12 13:26:00	bp	1	1	1	954	18	25	294.802
20150908143	2015-09-08 10:42:00	bp	1	1	1	1480	38	20	911.179
20150908143	2015-09-08 11:05:00	bp	2	2	2	6003	8	20	835.456
20150908143	2015-09-08 11:10:00	bp	1	1	1	663	42	20	443.634
20150908143	2015-09-08 11:27:00	bp	1	1	1	2843	172	20	395.669
20150908143	2015-09-08 11:36:00	bp	1	1	1	3858	116	20	3467.55
20150908143	2015-09-08 11:37:00	bp	2	2	2	3542	76	20	3436.79
20150908143	2015-09-08 11:41:00	bp	1	1	1	2512	157	20	981.517
20150915143	2015-09-15 16:43:00	bp	1	1	1	2843	58	20	2411
20160606143	2016-06-06 09:59:00	bp	1	1	1	5447	128	20	4292.29
20160606143	2016-06-06 10:20:00	bp	1	1	1	2238	179	20	39.0585
20160606143	2016-06-06 10:48:00	bp	2	2	2	5447	134	20	3918.24
20160606143	2016-06-06 11:16:00	bp	1	1	1	954	98	20	944.716
20160606143	2016-06-06 11:29:00	bp	2	2	2	1487	8	20	206.95
20160606143	2016-06-06 11:54:00	bp	1	1	1	5447	35	20	3124.27
20160606143	2016-06-06 12:28:00	bp	1	1	1	365	17	20	106.716
20160606143	2016-06-06 17:04:00	bp	1	1	1	1487	0	20	0
20160606143	2016-06-06 17:07:00	bp	1	1	1	2691	0	20	0
20160606143	2016-06-06 17:29:00	bp	1	1	1	1487	0	20	0
20160606143	2016-06-06 17:30:00	bp	1	1	1	7862	26	20	3446.47
20160606143	2016-06-06 18:14:00	bp	1	1	1	1	88	20	0.999391
20160606143	2016-06-06 18:18:00	bp	4	4	4	2238	101	20	2196.88
20160712150	2016-07-12 14:16:00	bp	1	1	1	2065	0	25	0
20160721143	2016-07-21 12:58:00	bp	2	2	2	956	128	20	753.338
20160825136	2016-08-25 10:42:00	bp	1	1	1	1856	107	22	1774.9
20160825136	2016-08-25 10:50:00	bp	1	1	1	4129	127	22	3297.57
20160920150	2016-09-20 15:24:00	bp	1	1	1	954	168	25	198.348
20170719143	2017-07-19 14:12:00	bp	1	1	1	1227	129	20	953.558
20170719143	2017-07-19 14:27:00	bp	2	2	2	1227	109	20	1160.15
20170719143	2017-07-19 14:33:00	bp	2	2	2	2843	180	20	3.48156e-13
20170719143	2017-07-19 14:34:00	bp	1	1	1	2512	54	20	2032.25
20170719143	2017-07-19 14:41:00	bp	1	1	1	3858	97	20	3829.24
20170719143	2017-07-19 15:42:00	bp	1	1	1	1480	48	20	1099.85
20170719143	2017-07-19 16:54:00	bp	1	1	1	3858	141	20	2427.92
20170719143	2017-07-19 16:56:00	bp	1	1	1	1227	53	20	979.926
20170822135	2017-08-22 15:32:00	bp	1	1	1	2708	131	22	2043.75
20170822135	2017-08-22 15:43:00	bp	1	1	1	2429	14	22	587.628
20170822135	2017-08-22 15:49:00	bp	1	1	1	1856	19	22	604.254
20170822135	2017-08-22 15:58:00	bp	1	1	1	28	0	22	0
20180610151	2018-06-10 13:13:00	bp	1	1	1	4698	57	20	3940.07
20180610151	2018-06-10 13:50:00	bp	1	1	1	2512	57	20	2106.74
20180610151	2018-06-10 13:51:00	bp	1	1	1	1715	112	20	1590.12
20180610151	2018-06-10 14:06:00	bp	1	1	1	2843	53	20	2270.52
20180610151	2018-06-10 14:30:00	bp	1	1	1	3043	18	20	940.339
20180610151	2018-06-10 14:33:00	bp	2	2	2	2843	8	20	395.669
20180610151	2018-06-10 14:37:00	bp	1	1	1	1715	18	20	529.964
20180610151	2018-06-10 14:39:00	bp	1	1	1	2843	48	20	2112.76
20180610151	2018-06-10 14:44:00	bp	2	2	2	2843	42	20	1902.34
20180610151	2018-06-10 14:45:00	bp	1	1	1	956	113	20	880.003
20180610151	2018-06-10 14:47:00	bp	1	1	1	1715	52	20	1351.44
20180616135	2018-06-16 09:20:00	bp	1	1	1	3059	45	22	2163.04
20180616135	2018-06-16 09:41:00	bp	1	1	1	1332	41	22	873.871
20180616135	2018-06-16 10:04:00	bp	1	1	1	1039	47	22	759.876
20180616135	2018-06-16 10:05:00	bp	2	2	2	7339	73	22	7018.32
20180616135	2018-06-16 10:07:00	bp	2	2	2	2708	53	22	2162.7
20180616135	2018-06-16 10:09:00	bp	1	1	1	1039	84	22	1033.31
20180616135	2018-06-16 10:19:00	bp	4	4	4	6351	41	22	4166.63
20180616135	2018-06-16 10:42:00	bp	1	1	1	4129	99	22	4078.17
20180616135	1900-01-02	bp	3	3	3	721	104	22	699.583
20180616135	2018-06-16 11:03:00	bp	2	2	2	721	24	22	293.257
20180616135	2018-06-16 16:38:00	bp	1	1	1	6351	138	22	4249.65
20180616135	2018-06-16 17:12:00	bp	1	1	1	552	42	22	369.36
20180616135	2018-06-16 17:17:00	bp	2	2	2	2429	148	22	1287.17
20180616135	2018-06-16 17:23:00	bp	1	1	1	1332	4	22	92.9156
20180616135	2018-06-16 17:29:00	bp	1	1	1	1856	180	22	2.27287e-13
20180616135	2018-06-16 17:33:00	bp	3	3	3	1856	154	22	813.617
20180616135	2018-06-16 17:36:00	bp	2	2	2	2429	104	22	2356.85
20180616135	2018-06-16 17:47:00	bp	2	2	2	3059	180	22	3.74607e-13
20180616135	2018-06-16 17:47:00	bp	2	2	2	4129	33	22	2248.81
20180616135	2018-06-16 17:51:00	bp	2	2	2	4129	58	22	3501.59
20180616135	2018-06-16 18:02:00	bp	2	2	2	3514	72	22	3342.01
20180616135	2018-06-16 18:17:00	bp	3	3	3	4129	54	22	3340.43
20180616135	2018-06-16 18:20:00	bp	2	2	2	2429	64	22	2183.17
20180616135	2018-06-16 18:30:00	bp	1	1	1	1502	180	22	1.83936e-13
20180704166	2018-07-04 13:08:00	bp	2	2	2	7862	58	25	6667.35
20180704166	2018-07-04 13:15:00	bp	1	1	1	2238	118	25	1976.04
20180704166	2018-07-04 13:27:00	bp	2	2	2	3374	77	25	3287.52
20180704166	2018-07-04 13:33:00	bp	3	3	3	2065	117	25	1839.93
20180704166	2018-07-04 13:52:00	bp	2	2	2	3374	0	25	0
20180704166	2018-07-04 15:21:00	bp	1	1	1	1162	27	25	527.537
20180704166	2018-07-04 15:26:00	bp	1	1	1	2065	137	25	1408.33
20180704166	2018-07-04 16:05:00	bp	2	2	2	4521	0	25	0
20180704166	2018-07-04 16:36:00	bp	1	1	1	3374	177	25	176.582
20180704166	2018-07-04 16:52:00	bp	2	2	2	2065	120	25	1788.34
20180704166	2018-07-04 17:08:00	bp	1	1	1	2691	0	25	0
20180704166	2018-07-04 17:39:00	bp	1	1	1	809	0	25	0
20180808167	2018-08-08 13:47:00	bp	2	2	2	721	33	22	392.685
20180808167	2018-08-08 14:25:00	bp	1	1	1	448	145	22	256.962
20180808167	2018-08-08 14:46:00	bp	1	1	1	1039	160	22	355.359
20180808167	2018-08-08 15:08:00	bp	1	1	1	851	110	22	799.678
20180830167	2018-08-30 09:29:00	bp	1	1	1	3059	174	22	319.753
20080707155	2008-07-07	bp	1	1	1	700	5	15	61.009
20080922155	2008-09-22	bp	1	1	1	700	5	15	61.009
20110618155	2011-06-18	bp	1	1	1	500	45	15	353.553
20130618155	2013-06-18	bp	2	2	2	300	30	15	150
20130625255	2013-06-25	bp	1	1	1	1000	90	15	1000
20130701255	2013-07-01	bp	1	1	1	50	0	15	0
20140612255	2014-06-12	bp	1	1	1	800	60	15	692.82
20140829255	2014-08-29	bp	1	1	1	50	45	15	35.3553
20160712157	2016-07-12 12:14:00	bp	1	1	1	1000	50	29	766.044
20160712157	2016-07-12 13:02:00	bp	1	1	1	1000	30	29	500
20160712157	2016-07-12 13:26:00	bp	1	1	1	1200	30	29	600
20160712157	2016-07-12 13:51:00	bp	2	2	2	1000	100	29	984.808
20160726157	2016-07-26 07:19:00	bp	1	1	1	800	20	29	273.616
20160726157	2016-07-26 10:00:00	bp	1	1	1	600	60	29	519.615
20160726157	2016-07-26 10:32:00	bp	1	1	1	500	20	29	171.01
20160906157	2016-09-06 07:12:00	bp	1	1	1	500	30	29	250
20160907157	2016-09-07 08:35:00	bp	1	1	1	800	40	29	514.23
20160929157	2016-09-29 07:27:00	bp	1	1	1	400	0	29	0
20160930157	2016-09-30 08:11:00	bp	1	1	1	45	0	29	0
20160930157	2016-09-30 12:24:00	bp	1	1	1	800	80	29	787.846
20160623157	2016-06-23 07:42:00	bp	1	1	1	500	30	29	250
20160623157	2016-06-23 10:39:00	bp	1	1	1	1800	40	29	1157.02
20170706156	2017-07-06 08:01:00	bp	1	1	1	800	50	29	612.836
20170719157	2017-07-19 07:07:00	bp	1	1	1	1500	90	29	1500
20170719157	2017-07-19 07:11:00	bp	1	1	1	700	70	29	657.785
20170719157	2017-07-19 13:24:00	bp	1	1	1	400	100	29	393.923
20170719157	2017-07-19 14:22:00	bp	1	1	1	600	0	29	0
20170808157	2017-08-08 10:02:00	bp	1	1	1	800	10	29	138.919
20170809157	2017-08-09 14:35:00	bp	1	1	1	700	90	29	700
20170906157	2017-09-06 13:53:00	bp	1	1	1	150	10	29	26.0472
20170906157	2017-09-06 14:59:00	bp	1	1	1	700	30	29	350
20180619156	2018-06-19	bp	1	1	1	500	0	29	0
20180620156	2018-06-20	bp	4	4	4	200	0	29	0
20180620156	2018-06-20 05:34:00	bp	2	4	3	700	45	29	494.975
20180620156	2018-06-20 06:08:00	bp	1	1	1	800	45	29	565.685
20180620156	2018-06-20 06:25:00	bp	1	1	1	800	90	29	800
20180620156	2018-06-20 08:18:00	bp	1	1	1	900	100	29	886.327
20180620156	2018-06-20 08:32:00	bp	2	2	2	400	160	29	136.808
20180626156	2018-06-26 11:42:00	bp	1	1	1	300	30	29	150
20180626156	2018-06-26 12:10:00	bp	2	2	2	200	20	29	68.404
20180627156	2018-06-27 06:59:00	bp	3	3	3	400	0	29	0
20180718157	2018-07-18 08:06:00	bp	2	4	3	50	50	29	38.3022
20180718157	2018-07-18 08:27:00	bp	1	1	1	60	60	29	51.9615
20180808157	2018-08-08 10:17:00	bp	2	2	2	50	20	29	17.101
20180808157	2018-08-08 10:34:00	bp	2	2	2	800	160	29	273.616
20180809157	2018-08-09 06:16:00	bp	2	2	2	300	100	29	295.442
20180809157	2018-08-09 06:21:00	bp	1	1	1	400	60	29	346.41
20180809157	2018-08-09 06:43:00	bp	1	1	1	40	120	29	34.641
20180809157	2018-08-09 10:05:00	bp	2	2	2	700	70	29	657.785
20180809157	2018-08-09 10:08:00	bp	1	1	1	300	45	29	212.132
20180829156	2018-08-29 06:53:00	bp	1	1	1	300	0	29	0
20120616157	2012-06-16 08:46:00	bp	1	1	1	1000	40	29	642.788
20120616157	2012-06-16 09:14:00	bp	1	1	1	1500	100	29	1477.21
20120616157	2012-06-16 09:20:00	bp	1	1	1	400	20	29	136.808
20120616157	2012-06-16 09:52:00	bp	1	1	1	500	5	29	43.5779
20120616157	2012-06-16 10:07:00	bp	1	1	1	1800	20	29	615.636
20120616157	2012-06-16 10:20:00	bp	1	1	1	500	125	29	409.576
20120616157	2012-06-16 11:08:00	bp	1	1	1	800	120	29	692.82
20120616157	2012-06-16 15:39:00	bp	3	3	3	1700	40	29	1092.74
20120616157	2012-06-16 17:08:00	bp	3	3	3	100	20	29	34.202
20120616157	2012-06-16 17:10:00	bp	1	1	1	400	90	29	400
20120617157	2012-06-17 08:02:00	bp	2	2	2	1000	30	29	500
20120617157	2012-06-17 08:10:00	bp	1	1	1	700	50	29	536.231
20120617157	2012-06-17 08:22:00	bp	1	1	1	800	80	29	787.846
20120617157	2012-06-17 09:42:00	bp	1	1	1	800	40	29	514.23
20120617157	2012-06-17 10:23:00	bp	1	1	1	1200	45	29	848.528
20120617157	2012-06-17 10:35:00	bp	1	1	1	900	20	29	307.818
20120617157	2012-06-17 10:52:00	bp	2	2	2	3600	60	29	3117.69
20120617157	2012-06-17 11:17:00	bp	2	2	2	800	45	29	565.685
20120617157	2012-06-17 11:23:00	bp	1	1	1	700	20	29	239.414
20120617157	2012-06-17 11:25:00	bp	2	2	2	300	60	29	259.808
20120627156	2012-06-27 07:20:00	bp	2	2	2	500	10	29	86.8241
20120627156	2012-06-27 08:17:00	bp	1	1	1	700	50	29	536.231
20120627156	2012-06-27 10:18:00	bp	1	1	1	800	130	29	612.836
20120627156	2012-06-27 14:05:00	bp	1	1	1	500	30	29	250
20120627156	2012-06-27 14:18:00	bp	2	2	2	1600	150	29	800
20120627156	2012-06-27 14:24:00	bp	1	1	1	200	110	29	187.939
20120627156	2012-06-27 14:54:00	bp	1	1	1	400	90	29	400
20120627156	2012-06-27 15:30:00	bp	1	1	1	200	50	29	153.209
20120627156	2012-06-27 15:51:00	bp	1	1	1	500	45	29	353.553
20120628156	2012-06-28 08:13:00	bp	2	2	2	1200	45	29	848.528
20120628156	2012-06-28 10:05:00	bp	1	1	1	400	30	29	200
20120704156	2012-07-04 07:10:00	bp	1	1	1	600	90	29	600
20120704156	2012-07-04 08:25:00	bp	2	2	2	800	40	29	514.23
20120704156	2012-07-04 12:52:00	bp	2	2	2	1000	90	29	1000
20120704156	2012-07-04 13:40:00	bp	1	1	1	100	10	29	17.3648
20120704156	2012-07-04 16:26:00	bp	1	1	1	50	15	29	12.941
20120705156	2012-07-05 07:43:00	bp	1	1	1	1000	60	29	866.025
20120705156	2012-07-05 10:25:00	bp	2	2	2	1000	20	29	342.02
20120711156	2012-07-11 10:48:00	bp	1	1	1	2500	60	29	2165.06
20120711156	2012-07-11 12:03:00	bp	1	1	1	200	30	29	100
20120711156	2012-07-11 12:05:00	bp	2	2	2	3600	10	29	625.133
20120711156	2012-07-11 17:16:00	bp	1	1	1	800	70	29	751.754
20120721157	2012-07-21 09:28:00	bp	1	1	1	1000	80	29	984.808
20120722157	2012-07-22 18:15:00	bp	1	1	1	600	90	29	600
20120726157	2012-07-26 11:40:00	bp	1	1	1	500	60	29	433.013
20120727157	2012-07-27 08:11:00	bp	2	2	2	2000	50	29	1532.09
20120805156	2012-08-05 17:09:00	bp	1	1	1	800	50	29	612.836
20120807156	2012-08-07 07:15:00	bp	1	1	1	900	50	29	689.44
20120811156	2012-08-11 08:53:00	bp	1	1	1	800	30	29	400
20120811156	2012-08-11 09:37:00	bp	2	2	2	3600	30	29	1800
20120811156	2012-08-11 09:40:00	bp	1	1	1	1000	20	29	342.02
20120811156	2012-08-11 10:28:00	bp	1	1	1	20	5	29	1.74311
20120811156	2012-08-11 11:50:00	bp	1	1	1	1000	0	29	0
20120811156	2012-08-11 11:55:00	bp	3	3	3	700	90	29	700
20120811156	2012-08-11 13:21:00	bp	2	2	2	1800	0	29	0
20120812156	2012-08-12 08:11:00	bp	1	1	1	1500	30	29	750
20120824156	2012-08-24 11:02:00	bp	2	2	2	500	75	29	482.963
20120908157	2012-09-08 09:05:00	bp	1	1	1	50	0	29	0
20120908157	2012-09-08 09:05:00	bp	1	1	1	100	50	29	76.6044
20120908157	2012-09-08 10:10:00	bp	1	1	1	10	30	29	5
20120908157	2012-09-08 14:08:00	bp	1	1	1	300	20	29	102.606
20120915157	2012-09-15 13:21:00	bp	1	1	1	1200	90	29	1200
20120916157	2012-09-16 13:10:00	bp	1	1	1	500	50	29	383.022
20120922157	2012-09-22 11:46:00	bp	1	1	1	600	4	29	41.8539
20120923157	2012-09-23 10:26:00	bp	1	1	1	300	45	29	212.132
20130613156	2013-06-13 11:24:00	bp	1	1	1	2000	90	29	2000
20130613156	2013-06-13 11:28:00	bp	2	2	2	2000	25	29	845.237
20130613156	2013-06-13 11:42:00	bp	2	2	2	3000	0	29	0
20130613156	2013-06-13 13:28:00	bp	1	1	1	800	20	29	273.616
20130613156	2013-06-13 14:50:00	bp	2	2	2	1200	0	29	0
20130614156	2013-06-14 08:45:00	bp	2	2	2	800	30	29	400
20130614156	2013-06-14 17:15:00	bp	1	1	1	1200	30	29	600
20130620156	2013-06-20 08:57:00	bp	2	2	2	500	60	29	433.013
20130620156	2013-06-20 09:35:00	bp	2	2	2	700	110	29	657.785
20130620156	2013-06-20 10:06:00	bp	1	1	1	1000	100	29	984.808
20130620156	2013-06-20 10:11:00	bp	1	1	1	2000	100	29	1969.62
20130620156	2013-06-20 12:01:00	bp	1	1	1	1200	110	29	1127.63
20130620156	2013-06-20 13:04:00	bp	1	1	1	400	150	29	200
20130620156	2013-06-20 15:13:00	bp	1	1	1	1800	100	29	1772.65
20130621156	2013-06-21 06:55:00	bp	1	1	1	1400	70	29	1315.57
20130621156	2013-06-21 07:05:00	bp	1	1	1	1000	110	29	939.693
20130621156	2013-06-21 07:10:00	bp	1	1	1	2000	40	29	1285.58
20130621156	2013-06-21 07:17:00	bp	1	1	1	2000	40	29	1285.58
20130621156	2013-06-21 07:43:00	bp	2	2	2	2000	30	29	1000
20130621156	2013-06-21 07:44:00	bp	2	2	2	2000	30	29	1000
20130621156	2013-06-21 07:50:00	bp	2	2	2	1500	150	29	750
20130621156	2013-06-21 07:54:00	bp	5	5	5	1500	40	29	964.181
20130621156	2013-06-21 08:10:00	bp	1	1	1	1800	70	29	1691.45
20130621156	2013-06-21 08:12:00	bp	1	1	1	700	100	29	689.365
20130621156	2013-06-21 08:28:00	bp	2	2	2	2000	60	29	1732.05
20130629156	2013-06-29 10:30:00	bp	1	1	1	500	45	29	353.553
20130629156	2013-06-29 11:30:00	bp	2	2	2	400	90	29	400
20130629156	2013-06-29 17:25:00	bp	2	2	2	500	120	29	433.013
20130629156	2013-06-29 18:02:00	bp	2	2	2	500	120	29	433.013
20130629156	2013-06-29 18:30:00	bp	1	1	1	500	45	29	353.553
20130629156	2013-06-29 20:00:00	bp	2	2	2	500	130	29	383.022
20130629156	2013-06-29 20:02:00	bp	1	1	1	1000	120	29	866.025
20130630156	2013-06-30 13:15:00	bp	1	1	1	500	90	29	500
20130630156	2013-06-30 20:30:00	bp	2	2	2	500	45	29	353.553
20130704156	2013-07-04 07:00:00	bp	1	1	1	600	50	29	459.627
20130704156	2013-07-04 07:06:00	bp	1	1	1	500	40	29	321.394
20130704156	2013-07-04 07:12:00	bp	1	1	1	2000	60	29	1732.05
20130704156	2013-07-04 07:30:00	bp	1	1	1	2000	50	29	1532.09
20130704156	2013-07-04 07:30:00	bp	1	1	1	1000	20	29	342.02
20130704156	2013-07-04 07:42:00	bp	1	1	1	600	0	29	0
20130705156	2013-07-05 07:20:00	bp	3	3	3	1000	60	29	866.025
20130705156	2013-07-05 17:00:00	bp	2	2	2	1500	30	29	750
20130705156	2013-07-05 17:15:00	bp	1	1	1	2000	60	29	1732.05
20130711156	2013-07-11 07:45:00	bp	1	1	1	1800	60	29	1558.85
20130711156	2013-07-11 07:55:00	bp	1	1	1	500	50	29	383.022
20130711156	2013-07-11 08:02:00	bp	1	1	1	500	50	29	383.022
20130711156	2013-07-11 08:30:00	bp	1	1	1	300	90	29	300
20130711156	2013-07-11 08:48:00	bp	1	1	1	150	50	29	114.907
20130711156	2013-07-11 13:35:00	bp	1	1	1	350	0	29	0
20130712156	2013-07-12 06:54:00	bp	1	1	1	300	20	29	102.606
20130712156	2013-07-12 07:22:00	bp	1	1	1	400	0	29	0
20130712156	2013-07-12 07:38:00	bp	1	1	1	400	140	29	257.115
20130712156	2013-07-12 07:53:00	bp	2	2	2	800	30	29	400
20130712156	2013-07-12 08:01:00	bp	1	1	1	500	100	29	492.404
20130712156	2013-07-12 08:41:00	bp	1	1	1	300	0	29	0
20130718156	2013-07-18 08:12:00	bp	2	2	2	2500	20	29	855.05
20130727156	2013-07-27 11:30:00	bp	2	2	2	500	90	29	500
20130727156	2013-07-27 16:05:00	bp	1	1	1	2000	120	29	1732.05
20130727156	2013-07-27 16:35:00	bp	1	1	1	1000	45	29	707.107
20130727156	2013-07-27 16:45:00	bp	1	1	1	2000	45	29	1414.21
20130727156	2013-07-27 17:02:00	bp	1	1	1	2000	45	29	1414.21
20130728156	2013-07-28 09:05:00	bp	1	1	1	1000	50	29	766.044
20130728156	2013-07-28 09:10:00	bp	1	1	1	2000	30	29	1000
20130728156	2013-07-28 10:00:00	bp	1	1	1	500	30	29	250
20130728156	2013-07-28 16:50:00	bp	1	1	1	2000	30	29	1000
20130728156	2013-07-28 17:02:00	bp	1	1	1	2000	90	29	2000
20130728156	2013-07-28 17:10:00	bp	1	1	1	1000	120	29	866.025
20130728156	2013-07-28 17:25:00	bp	2	2	2	2000	45	29	1414.21
20130728156	2013-07-28 17:35:00	bp	1	1	1	1000	45	29	707.107
20130728156	2013-07-28 17:45:00	bp	1	1	1	2000	45	29	1414.21
20130728156	2013-07-28 17:50:00	bp	1	1	1	2000	120	29	1732.05
20130806156	2013-08-06 09:45:00	bp	2	2	2	1000	130	29	766.044
20130806156	2013-08-06 11:21:00	bp	1	1	1	200	130	29	153.209
20130806156	2013-08-06 11:22:00	bp	1	1	1	700	80	29	689.365
20130806156	2013-08-06 11:28:00	bp	1	1	1	500	70	29	469.846
20130807156	2013-08-07 07:24:00	bp	1	1	1	1500	140	29	964.181
20130807156	2013-08-07 07:51:00	bp	2	2	2	500	90	29	500
20130807156	2013-08-07 08:04:00	bp	1	1	1	700	70	29	657.785
20130807156	2013-08-07 17:58:00	bp	1	1	1	700	180	29	8.57224e-14
20130813156	2013-08-13 12:00:00	bp	1	1	1	500	70	29	469.846
20130828157	2013-08-28 10:45:00	bp	2	2	2	500	60	29	433.013
20130828157	2013-08-28 13:05:00	bp	1	1	1	400	90	29	400
20130910156	2013-09-10 08:59:00	bp	2	2	2	300	50	29	229.813
20130911156	2013-09-11 09:00:00	bp	1	1	1	2000	5	29	174.311
20130924156	2013-09-24 09:04:00	bp	2	2	2	800	60	29	692.82
20130924156	2013-09-24 10:47:00	bp	3	3	3	900	20	29	307.818
20130924156	2013-09-24 10:53:00	bp	2	2	2	300	90	29	300
20130924156	2013-09-24 11:14:00	bp	1	1	1	700	50	29	536.231
20130924156	2013-09-24 11:24:00	bp	1	1	1	900	40	29	578.509
20130924156	2013-09-24 11:32:00	bp	1	1	1	500	30	29	250
20130925156	2013-09-25 11:04:00	bp	1	1	1	800	140	29	514.23
20130925156	2013-09-25 11:38:00	bp	1	1	1	2200	90	29	2200
20130925156	2013-09-25 12:50:00	bp	1	1	1	700	90	29	700
20130925156	2013-09-25 16:55:00	bp	2	2	2	100	5	29	8.71557
20140531157	2014-05-31 09:45:00	bp	1	1	1	300	20	29	102.606
20140601157	2014-06-01 10:23:00	bp	1	1	1	1000	30	29	500
20140601157	2014-06-01 10:30:00	bp	2	2	2	1000	70	29	939.693
20140613156	2014-06-13 11:02:00	bp	1	1	1	1000	30	29	500
20140613156	2014-06-13 12:46:00	bp	1	1	1	1800	0	29	0
20140613156	2014-06-13 15:55:00	bp	1	1	1	700	45	29	494.975
20140613156	2014-06-13 16:35:00	bp	1	1	1	500	80	29	492.404
20140614156	2014-06-14 17:09:00	bp	2	2	2	1200	35	29	688.292
20140614156	2014-06-14 17:16:00	bp	2	2	2	1500	20	29	513.03
20140614156	2014-06-14 18:15:00	bp	1	1	1	800	60	29	692.82
20140614156	2014-06-14 18:15:00	bp	4	4	4	800	35	29	458.861
20140614156	2014-06-14 18:23:00	bp	1	1	1	500	90	29	500
20140614156	2014-06-14 18:45:00	bp	1	1	1	1800	80	29	1772.65
20140614156	2014-06-14 18:46:00	bp	3	3	3	800	50	29	612.836
20140614156	2014-06-14 18:55:00	bp	1	1	1	3600	30	29	1800
20140619157	2014-06-19 10:05:00	bp	1	1	1	2000	30	29	1000
20140619157	2014-06-19 10:35:00	bp	1	1	1	800	120	29	692.82
20140619157	2014-06-19 11:59:00	bp	1	1	1	2200	30	29	1100
20140619157	2014-06-19 13:09:00	bp	1	1	1	600	0	29	0
20140619157	2014-06-19 14:10:00	bp	1	1	1	2000	0	29	0
20140620157	2014-06-20 07:12:00	bp	1	1	1	1500	40	29	964.181
20140620157	2014-06-20 07:50:00	bp	2	2	2	1000	80	29	984.808
20140620157	2014-06-20 08:59:00	bp	1	1	1	1000	45	29	707.107
20140620157	2014-06-20 16:25:00	bp	1	1	1	2500	0	29	0
20140620157	2014-06-20 17:20:00	bp	2	2	2	1500	90	29	1500
20140627156	2014-06-27 14:20:00	bp	1	1	1	1500	100	29	1477.21
20140627156	2014-06-27 17:45:00	bp	1	1	1	900	70	29	845.723
20140628156	2014-06-28 18:43:00	bp	1	1	1	600	30	29	300
20140701157	2014-07-01 11:55:00	bp	1	1	1	800	30	29	400
20140701157	2014-07-01 13:00:00	bp	1	1	1	400	140	29	257.115
20140701157	2014-07-01 17:15:00	bp	1	1	1	400	70	29	375.877
20140702157	2014-07-02 17:58:00	bp	1	1	1	500	80	29	492.404
20140702157	2014-07-02 18:00:00	bp	2	2	2	1000	170	29	173.648
20140715157	2014-07-15 09:53:00	bp	1	1	1	250	70	29	234.923
20140715157	2014-07-15 13:45:00	bp	2	2	2	800	80	29	787.846
20140716157	2014-07-16 09:54:00	bp	2	2	2	200	75	29	193.185
20140716157	2014-07-16 16:51:00	bp	2	2	2	1300	30	29	650
20140724156	2014-07-24 15:05:00	bp	1	1	1	1300	70	29	1221.6
20140724156	2014-07-24 15:22:00	bp	1	1	1	1000	90	29	1000
20140812157	2014-08-12 15:41:00	bp	1	1	1	400	50	29	306.418
20140812157	2014-08-12 16:57:00	bp	2	2	2	900	90	29	900
20140812157	2014-08-12 17:06:00	bp	1	1	1	700	90	29	700
20140812157	2014-08-12 17:24:00	bp	1	1	1	1000	80	29	984.808
20140813157	2014-08-13 13:50:00	bp	1	1	1	500	80	29	492.404
20140826157	2014-08-26 15:46:00	bp	1	1	1	2000	60	29	1732.05
20140826157	2014-08-26 16:18:00	bp	1	1	1	600	90	29	600
20140826157	2014-08-26 16:44:00	bp	1	1	1	2000	90	29	2000
20140827157	2014-08-27 15:31:00	bp	1	1	1	300	120	29	259.808
20140827157	2014-08-27 17:55:00	bp	1	1	1	300	5	29	26.1467
20140909157	2014-09-09 16:03:00	bp	2	2	2	50	20	29	17.101
20140909157	2014-09-09 16:50:00	bp	2	2	2	400	90	29	400
20140909157	2014-09-09 16:53:00	bp	1	1	1	1000	90	29	1000
20140909157	2014-09-09 17:00:00	bp	2	2	2	800	90	29	800
20140910157	2014-09-10 15:30:00	bp	1	1	1	1200	100	29	1181.77
20140910157	2014-09-10 15:56:00	bp	1	1	1	700	90	29	700
20150604157	2015-06-04 08:34:00	bp	3	3	3	1000	70	29	939.693
20150604157	2015-06-04 09:01:00	bp	2	2	2	800	40	29	514.23
20150604157	2015-06-04 09:09:00	bp	2	2	2	800	40	29	514.23
20150604157	2015-06-04 09:10:00	bp	1	1	1	700	90	29	700
20150604157	2015-06-04 09:27:00	bp	7	7	7	1000	30	29	500
20150604157	2015-06-04 09:40:00	bp	4	4	4	800	30	29	400
20150604157	2015-06-04 10:15:00	bp	5	5	5	800	40	29	514.23
20150604157	2015-06-04 10:28:00	bp	1	1	1	500	30	29	250
20150604157	2015-06-04 10:55:00	bp	2	2	2	800	40	29	514.23
20150604157	2015-06-04 11:17:00	bp	1	1	1	400	90	29	400
20150604157	2015-06-04 11:55:00	bp	3	3	3	400	40	29	257.115
20150604157	2015-06-04 12:04:00	bp	1	1	1	500	20	29	171.01
20150604157	2015-06-04 15:00:00	bp	1	1	1	900	70	29	845.723
20150605157	2015-06-05 06:29:00	bp	2	2	2	2000	60	29	1732.05
20150605157	2015-06-05 06:35:00	bp	6	6	6	1800	50	29	1378.88
20150605157	2015-06-05 06:45:00	bp	3	3	3	2000	60	29	1732.05
20150605157	2015-06-05 06:58:00	bp	4	4	4	1000	45	29	707.107
20150605157	2015-06-05 07:00:00	bp	3	3	3	700	50	29	536.231
20150605157	2015-06-05 07:20:00	bp	1	1	1	1000	70	29	939.693
20150605157	2015-06-05 07:26:00	bp	4	4	4	900	40	29	578.509
20150605157	2015-06-05 07:30:00	bp	4	4	4	1000	30	29	500
20150605157	2015-06-05 07:38:00	bp	4	4	4	800	30	29	400
20150605157	2015-06-05 07:50:00	bp	2	2	2	1000	30	29	500
20150605157	2015-06-05 07:56:00	bp	1	1	1	1000	40	29	642.788
20150605157	2015-06-05 08:10:00	bp	1	1	1	1300	30	29	650
20150605157	2015-06-05 14:46:00	bp	1	1	1	800	60	29	692.82
20150605157	2015-06-05 15:24:00	bp	1	1	1	1000	110	29	939.693
20150616157	2015-06-16 08:06:00	bp	2	2	2	800	10	29	138.919
20150616157	2015-06-16 09:00:00	bp	1	1	1	1300	30	29	650
20150616157	2015-06-16 09:15:00	bp	2	2	2	1200	40	29	771.345
20150616157	2015-06-16 09:50:00	bp	2	2	2	1000	30	29	500
20150616157	2015-06-16 10:45:00	bp	1	1	1	50	20	29	17.101
20150616157	2015-06-16 11:08:00	bp	1	1	1	200	10	29	34.7296
20150616157	2015-06-16 11:23:00	bp	3	3	3	500	20	29	171.01
20150616157	2015-06-16 11:38:00	bp	1	1	1	900	80	29	886.327
20150617157	2015-06-17 09:10:00	bp	1	1	1	100	120	29	86.6025
20150617157	2015-06-17 09:16:00	bp	1	1	1	1000	100	29	984.808
20150617157	2015-06-17 09:40:00	bp	1	1	1	400	80	29	393.923
20150617157	2015-06-17 09:40:00	bp	1	1	1	1000	90	29	1000
20150617157	2015-06-17 09:44:00	bp	1	1	1	900	50	29	689.44
20150617157	2015-06-17 10:05:00	bp	2	2	2	1000	90	29	1000
20150617157	2015-06-17 10:29:00	bp	1	1	1	1000	90	29	1000
20150617157	2015-06-17 16:20:00	bp	1	1	1	800	20	29	273.616
20150617157	2015-06-17 16:47:00	bp	1	1	1	800	70	29	751.754
20150624156	2015-06-24 08:55:00	bp	1	1	1	500	40	29	321.394
20150624156	2015-06-24 09:36:00	bp	1	1	1	1000	30	29	500
20150625156	2015-06-25 08:04:00	bp	1	1	1	1200	50	29	919.253
20150625156	2015-06-25 08:10:00	bp	1	1	1	500	90	29	500
20150625156	2015-06-25 09:35:00	bp	5	5	5	400	30	29	200
20150714157	2015-07-14 08:01:00	bp	1	1	1	1200	90	29	1200
20150714157	2015-07-14 08:26:00	bp	1	1	1	1200	45	29	848.528
20150714157	2015-07-14 09:20:00	bp	2	2	2	1000	30	29	500
20150715157	2015-07-15 07:08:00	bp	1	1	1	900	20	29	307.818
20150715157	2015-07-15 08:00:00	bp	2	2	2	800	40	29	514.23
20150818157	2015-08-18 08:10:00	bp	1	1	1	500	30	29	250
20150818157	2015-08-18 08:30:00	bp	1	1	1	800	90	29	800
20150818157	2015-08-18 10:30:00	bp	1	1	1	600	90	29	600
20150818157	2015-08-18 10:40:00	bp	1	1	1	1000	60	29	866.025
20150818157	2015-08-18 10:44:00	bp	2	2	2	1000	40	29	642.788
20150818157	2015-08-18 10:44:00	bp	2	2	2	600	20	29	205.212
20150819157	2015-08-19 08:36:00	bp	1	1	1	1000	100	29	984.808
20150819157	2015-08-19 08:40:00	bp	1	1	1	1000	10	29	173.648
20150819157	2015-08-19 09:03:00	bp	1	1	1	1200	30	29	600
20150819157	2015-08-19 09:14:00	bp	1	1	1	1000	10	29	173.648
20150912157	2015-09-12 11:43:00	bp	1	1	1	700	90	29	700
20150913157	2015-09-13 08:34:00	bp	1	1	1	500	50	29	383.022
20150913157	2015-09-13 16:38:00	bp	2	2	2	800	40	29	514.23
20150913157	2015-09-13 17:10:00	bp	1	1	1	700	50	29	536.231
20150919157	2015-09-19 10:25:00	bp	1	1	1	800	50	29	612.836
20130609142	2013-06-09 11:13:00	bp	2	2	2	70	25	20	29.5833
20130614242	2013-06-14 17:16:00	bp	2	2	2	1000	45	20	707.107
20130621242	2013-06-21 20:17:00	bp	1	1	1	2000	40	20	1285.58
20130726242	2013-07-26 17:40:00	bp	2	2	2	3704	95	20	3689.91
20130726242	2013-07-26 19:19:00	bp	1	1	1	3704	50	20	2837.43
20130727142	2013-07-28 11:51:00	bp	1	1	1	300	90	20	300
20130727242	2013-07-28 18:16:00	bp	1	1	1	100	10	20	17.3648
20130727242	2013-07-28 19:19:00	bp	2	2	2	1852	130	20	1418.71
20130727242	2013-07-28 19:29:00	bp	1	1	1	3704	110	20	3480.62
20130809242	2013-08-09 18:15:00	bp	1	1	1	600	30	20	300
20130809242	2013-08-09 19:50:00	bp	1	1	1	450	40	20	289.254
20130830242	2013-08-30 17:40:00	bp	2	2	2	200	90	20	200
20130906242	2013-09-06 17:48:00	bp	1	1	1	3704	45	20	2619.12
20140606242	2014-06-06 18:28:00	bp	2	2	2	80	45	20	56.5685
20140606242	2014-06-06 19:18:00	bp	1	1	1	3700	20	20	1265.47
20140706142	2014-07-06 12:23:00	bp	1	1	1	100	10	20	17.3648
20140706242	2014-07-06 18:52:00	bp	1	1	1	1000	20	20	342.02
20140720142	2014-07-20 12:55:00	bp	1	1	1	700	30	20	350
20140720242	2014-07-20 17:14:00	bp	1	1	1	500	20	20	171.01
20140720242	2014-07-20 17:38:00	bp	1	1	1	1000	10	20	173.648
20150719242	2015-07-19 17:31:00	bp	1	1	1	800	30	20	400
20150719242	2015-07-19 17:42:00	bp	1	1	1	1000	25	20	422.618
20150726242	2015-07-26 19:11:00	bp	1	1	1	600	80	20	590.885
20150802142	2015-08-02 12:39:00	bp	1	1	1	1000	40	20	642.788
20150802242	2015-08-02 17:43:00	bp	1	1	1	2000	130	20	1532.09
20150830242	2015-08-30 18:43:00	bp	1	1	1	500	80	20	492.404
20160722142	2016-07-22 12:17:00	bp	1	1	1	1000	170	20	173.648
20170604267	2017-06-04 17:35:00	bp	1	1	1	3704	25	22	1565.38
20180702142	2018-07-02 19:35:00	bp	1	1	1	1100	45	20	777.817
20180716142	2018-07-16 18:23:00	bp	1	1	1	1000	90	20	1000
20180716142	2018-07-16 19:10:00	bp	1	1	1	3000	30	20	1500
20180818142	2018-08-18 18:46:00	bp	1	1	1	1500	90	20	1500
20100805168	2010-08-05 07:06:00	bp	1	1	1	3704	30	25	1852
20100827168	2010-08-27 12:25:00	bp	1	1	1	9260	10	25	1607.98
20100827168	2010-08-27 12:35:00	bp	2	2	2	4630	10	25	803.991
20100924168	2010-09-24 07:45:00	bp	2	2	2	1852	20	25	633.421
20100924168	2010-09-24 08:12:00	bp	1	1	1	3704	20	25	1266.84
20100930168	2010-09-30 16:15:00	bp	2	2	2	9260	10	25	1607.98
20140716269	2014-07-16 17:57:00	bp	1	1	1	2778	0	27	0
20140917169	2014-09-17 07:53:00	bp	1	1	1	600	90	27	600
